# Supplementary material for: 4,4-Difluoro-8-(4-iodo­phen­yl)-1,3,5,7-tetra­methyl-3a-aza-4a-azonia-4-borata-s-indacene
Source: Acta Crystallogr Sect E Struct Rep Online. 2012 Apr 4;68(Pt 5):o1302. doi: 10.1107/S1600536812004072 (PMC3344447; doi:10.1107/S1600536812004072)
Supplement: Supplementary file 1 [file e-68-o1302-sup1.cif]

##############################################################################
#                                                                            #
# This CIF contains the data in a paper accepted for publication in          #
# Acta Crystallographica Section E. It conforms to the requirements of       #
# Notes for Authors for Acta Crystallographica Section E, and has been       #
# peer reviewed under the auspices of the IUCr Commission on Journals.       #
#                                                                            #
# Full details of the Crystallographic Information File format               #
# are given in the paper "The Crystallographic Information File (CIF):       #
# a New Standard Archive File for Crystallography" by S. R. Hall, F. H.      #
# Allen and I. D. Brown [Acta Cryst. (1991), A47, 655-685].                  #
#                                                                            #
# The current version of the core CIF dictionary is obtainable from          #
# ftp://ftp.iucr.org/pub/cif_core.dic.                                       #
#                                                                            #
# Software is freely available for graphical display of the structure(s)     #
# in this CIF. For information consult the CIF software page                 #
# http://www.iucr.org/resources/cif/software.                                #
#                                                                            #
# This file may be used for bona fide research purposes within the           #
# scientific community so long as proper attribution is given to the journal # 
# article from which it was obtained.                                        #
#                                                                            #
##############################################################################
data_I
_audit_creation_method     SHELXL-97
_chemical_name_systematic
;
2,2-difluoro-8-(4-iodophenyl)-4,6,10,12-tetramethyl-1\l^5^,3-diaza-2\l^4^-
boratricyclo[7.3.0.0^{3,7}]dodeca-1(12),4,6,8,10-pentaen-1-ylium
;
_chemical_name_common
;
4,4-Difluoro-8-(4-iodophenyl)-1,3,5,7-tetramethyl-3a-aza-4a-azonia-4-borata-
<i>s</i>-indacene
;
_chemical_formula_moiety     'C19 H18 B F2 I N2'
_chemical_formula_sum     'C19 H18 B F2 I N2'
_chemical_formula_iupac     'C19 H18 B F2 I N2'
_chemical_formula_weight     450.06
_chemical_melting_point     ?
_symmetry_cell_setting     monoclinic
_symmetry_space_group_name_H-M     'P 21/c'
loop_
    _symmetry_equiv_pos_as_xyz
    'x, y, z'
    '-x, y+1/2, -z+1/2'
    '-x, -y, -z'
    'x, -y-1/2, z-1/2'
_cell_length_a     12.1004(3)
_cell_length_b     8.1992(2)
_cell_length_c     18.0607(4)
_cell_angle_alpha     90.00
_cell_angle_beta     90.577(3)
_cell_angle_gamma     90.00
_cell_volume     1791.77(8)
_cell_formula_units_Z     4
_cell_measurement_reflns_used     3440
_cell_measurement_theta_min     ?
_cell_measurement_theta_max     ?
_cell_measurement_temperature     293(2)
_exptl_crystal_description     block
_exptl_crystal_colour     red
_exptl_crystal_size_max     0.20
_exptl_crystal_size_mid     0.18
_exptl_crystal_size_min     0.16
_exptl_crystal_density_diffrn     1.668
_exptl_crystal_density_meas     ?
_exptl_crystal_density_method     'not measured'
_exptl_crystal_F_000     888
_exptl_absorpt_coefficient_mu     14.244
_exptl_absorpt_correction_type     multi-scan
_exptl_absorpt_process_details     '(SADABS; Bruker, 2007)'
_exptl_absorpt_correction_T_min     0.102
_exptl_absorpt_correction_T_max     0.110
_exptl_special_details
;
;
_diffrn_ambient_temperature     293(2)
_diffrn_radiation_type     CuK\a
_diffrn_radiation_wavelength     1.54184
_diffrn_radiation_source     'fine-focus sealed tube'
_diffrn_radiation_monochromator     graphite
_diffrn_measurement_device_type     'Bruker SMART 1000 CCD area-detector'
_diffrn_measurement_method     'phi and omega scans'
_diffrn_detector_area_resol_mean     ?
_diffrn_reflns_number     6829
_diffrn_reflns_av_R_equivalents     0.0439
_diffrn_reflns_av_sigmaI/netI     0.0651
_diffrn_reflns_theta_min     4.90
_diffrn_reflns_theta_max     70.75
_diffrn_reflns_theta_full     70.75
_diffrn_measured_fraction_theta_max     0.973
_diffrn_measured_fraction_theta_full     0.973
_diffrn_reflns_limit_h_min     -9
_diffrn_reflns_limit_h_max     14
_diffrn_reflns_limit_k_min     -10
_diffrn_reflns_limit_k_max     8
_diffrn_reflns_limit_l_min     -21
_diffrn_reflns_limit_l_max     21
_diffrn_standards_number     ?
_diffrn_standards_interval_count     ?
_diffrn_standards_interval_time     ?
_diffrn_standards_decay_%     ?
_refine_special_details
;
Refinement of <i>F</i>^2^ against ALL reflections. The weighted <i>R</i>-factor
<i>wR</i> and goodness of fit <i>S</i> are based on <i>F</i>^2^, conventional
<i>R</i>-factors <i>R</i> are based on <i>F</i>, with <i>F</i> set to zero for
negative <i>F</i>^2^. The threshold expression of <i>F</i>^2^ >
\s(<i>F</i>^2^) is used only for calculating <i>R</i>-factors(gt) <i>etc</i>.
and is not relevant to the choice of reflections for refinement.
<i>R</i>-factors based on <i>F</i>^2^ are statistically about twice as large
as those based on <i>F</i>, and <i>R</i>- factors based on ALL data will be
even larger.
;
_reflns_number_total     3348
_reflns_number_gt     2770
_reflns_threshold_expression     I>2sigma(I)
_refine_ls_structure_factor_coef     Fsqd
_refine_ls_matrix_type     full
_refine_ls_R_factor_all     0.0717
_refine_ls_R_factor_gt     0.0615
_refine_ls_wR_factor_gt     0.1528
_refine_ls_wR_factor_ref     0.1658
_refine_ls_goodness_of_fit_ref     1.051
_refine_ls_restrained_S_all     1.051
_refine_ls_number_reflns     3348
_refine_ls_number_parameters     230
_refine_ls_number_restraints     0
_refine_ls_hydrogen_treatment     constr
_refine_ls_weighting_scheme     calc
_refine_ls_weighting_details
         'calc w=1/[\s^2^(Fo^2^)+(0.0917P)^2^+0.3111P] where P=(Fo^2^+2Fc^2^)/3'
_atom_sites_solution_hydrogens     geom
_atom_sites_solution_primary     direct
_atom_sites_solution_secondary     difmap
_refine_ls_shift/su_max     0.001
_refine_ls_shift/su_mean     0.000
_refine_diff_density_max     1.327
_refine_diff_density_min     -1.364
_refine_ls_extinction_method     none
_refine_ls_extinction_coef     ?
loop_
    _atom_type_symbol
    _atom_type_description
    _atom_type_scat_dispersion_real
    _atom_type_scat_dispersion_imag
    _atom_type_scat_source
    'C' 'C' 0.0181 0.0091
                         'International Tables Vol C Tables 4.2.6.8 and 6.1.1.4'
    'H' 'H' 0.0000 0.0000
                         'International Tables Vol C Tables 4.2.6.8 and 6.1.1.4'
    'B' 'B' 0.0090 0.0039
                         'International Tables Vol C Tables 4.2.6.8 and 6.1.1.4'
    'F' 'F' 0.0727 0.0534
                         'International Tables Vol C Tables 4.2.6.8 and 6.1.1.4'
    'I' 'I' -0.3257 6.8362
                         'International Tables Vol C Tables 4.2.6.8 and 6.1.1.4'
    'N' 'N' 0.0311 0.0180
                         'International Tables Vol C Tables 4.2.6.8 and 6.1.1.4'
_computing_data_collection     'SMART (Bruker, 2007)'
_computing_cell_refinement     'SAINT (Bruker, 2007)'
_computing_data_reduction     'SAINT (Bruker, 2007)'
_computing_structure_solution     'SHELXS97 (Sheldrick, 2008)'
_computing_structure_refinement     'SHELXL97 (Sheldrick, 2008)'
_computing_molecular_graphics     'SHELXTL (Sheldrick, 2008)'
_computing_publication_material     'SHELXTL (Sheldrick, 2008)'
loop_
    _atom_site_type_symbol
    _atom_site_label
    _atom_site_fract_x
    _atom_site_fract_y
    _atom_site_fract_z
    _atom_site_U_iso_or_equiv
    _atom_site_adp_type
    _atom_site_calc_flag
    _atom_site_refinement_flags
    _atom_site_occupancy
    _atom_site_symmetry_multiplicity
    _atom_site_disorder_assembly
    _atom_site_disorder_group
    I I 0.46758(4) -0.22865(6) 0.54374(2) 0.0515(2) Uani d . 1 1 . .
    F F1 1.0026(3) 0.3904(5) 0.8798(2) 0.0540(10) Uani d . 1 1 . .
    N N2 0.8395(4) 0.2246(6) 0.8934(3) 0.0334(11) Uani d . 1 1 . .
    F F2 0.8499(4) 0.5070(5) 0.9279(2) 0.0569(11) Uani d . 1 1 . .
    N N1 0.8479(3) 0.4411(6) 0.7983(2) 0.0305(10) Uani d . 1 1 . .
    C C15 0.7292(4) 0.0148(7) 0.6658(3) 0.0345(13) Uani d . 1 1 . .
    H H6 0.8056 0.0233 0.6619 0.041 Uiso calc R 1 1 . .
    C C2 0.8031(5) -0.0117(8) 0.9496(3) 0.0401(14) Uani d . 1 1 . .
    H H7 0.8028 -0.0933 0.9853 0.048 Uiso calc R 1 1 . .
    C C9 0.7415(4) 0.1937(7) 0.7768(3) 0.0278(11) Uani d . 1 1 . .
    C C1 0.7510(4) -0.0199(7) 0.8812(3) 0.0332(12) Uani d . 1 1 . .
    C C14 0.6760(4) 0.0933(7) 0.7238(3) 0.0280(11) Uani d . 1 1 . .
    C C10 0.7747(4) 0.1305(7) 0.8456(3) 0.0272(11) Uani d . 1 1 . .
    C C8 0.7754(4) 0.3485(7) 0.7541(3) 0.0273(11) Uani d . 1 1 . .
    C C7 0.7538(4) 0.4399(7) 0.6886(3) 0.0325(12) Uani d . 1 1 . .
    C C13 0.9491(6) 0.7053(9) 0.7908(4) 0.0510(17) Uani d . 1 1 . .
    H H15B 1.0239 0.6742 0.7807 0.077 Uiso calc R 1 1 . .
    H H15C 0.9397 0.7166 0.8432 0.077 Uiso calc R 1 1 . .
    H H15A 0.9331 0.8074 0.7669 0.077 Uiso calc R 1 1 . .
    C C6 0.8157(5) 0.5794(8) 0.6943(3) 0.0390(13) Uani d . 1 1 . .
    H H16 0.8192 0.6614 0.6588 0.047 Uiso calc R 1 1 . .
    C C4 0.9226(6) 0.2003(10) 1.0198(4) 0.0522(18) Uani d . 1 1 . .
    H H17C 0.8915 0.3008 1.0371 0.078 Uiso calc R 1 1 . .
    H H17A 0.9972 0.2187 1.0043 0.078 Uiso calc R 1 1 . .
    H H17B 0.9223 0.1214 1.0591 0.078 Uiso calc R 1 1 . .
    C C17 0.5569(5) -0.0896(7) 0.6206(3) 0.0357(13) Uani d . 1 1 . .
    C C5 0.8727(5) 0.5783(8) 0.7620(3) 0.0354(13) Uani d . 1 1 . .
    C C18 0.5021(5) -0.0124(8) 0.6784(3) 0.0370(13) Uani d . 1 1 . .
    H H20 0.4259 -0.0218 0.6826 0.044 Uiso calc R 1 1 . .
    C C16 0.6705(5) -0.0756(8) 0.6139(3) 0.0389(14) Uani d . 1 1 . .
    H H21 0.7069 -0.1262 0.5750 0.047 Uiso calc R 1 1 . .
    C C19 0.5624(5) 0.0783(8) 0.7293(3) 0.0362(13) Uani d . 1 1 . .
    H H22 0.5260 0.1299 0.7679 0.043 Uiso calc R 1 1 . .
    C C3 0.8559(5) 0.1382(8) 0.9563(3) 0.0384(14) Uani d . 1 1 . .
    B B 0.8873(5) 0.3956(9) 0.8772(4) 0.0346(14) Uani d . 1 1 . .
    C C12 0.6745(5) 0.4019(9) 0.6266(3) 0.0465(16) Uani d . 1 1 . .
    H H25A 0.6999 0.3077 0.6002 0.070 Uiso calc R 1 1 . .
    H H25C 0.6703 0.4933 0.5935 0.070 Uiso calc R 1 1 . .
    H H25B 0.6027 0.3804 0.6465 0.070 Uiso calc R 1 1 . .
    C C11A 0.6824(5) -0.1606(8) 0.8552(4) 0.0419(14) Uani d . 1 1 . .
    H H1AB 0.6056 -0.1314 0.8567 0.063 Uiso calc R 1 1 . .
    H H1AC 0.6955 -0.2529 0.8868 0.063 Uiso calc R 1 1 . .
    H H1AA 0.7020 -0.1878 0.8053 0.063 Uiso calc R 1 1 . .
loop_
    _atom_site_aniso_label
    _atom_site_aniso_U_11
    _atom_site_aniso_U_22
    _atom_site_aniso_U_33
    _atom_site_aniso_U_12
    _atom_site_aniso_U_13
    _atom_site_aniso_U_23
    I 0.0601(4) 0.0609(4) 0.0331(3) -0.0223(2) -0.0201(2) -0.00197(17)
    F1 0.0302(17) 0.081(3) 0.050(2) -0.0144(19) -0.0154(16) 0.009(2)
    N2 0.031(2) 0.048(3) 0.021(2) 0.001(2) -0.0043(19) -0.003(2)
    F2 0.082(3) 0.057(2) 0.0314(18) -0.001(2) -0.0013(19) -0.0118(17)
    N1 0.025(2) 0.039(3) 0.027(2) -0.001(2) -0.0030(17) -0.006(2)
    C15 0.023(2) 0.047(3) 0.034(3) 0.000(2) -0.006(2) -0.009(3)
    C2 0.043(3) 0.048(4) 0.029(3) 0.003(3) -0.009(2) 0.008(3)
    C9 0.021(2) 0.037(3) 0.026(3) 0.002(2) -0.002(2) -0.006(2)
    C1 0.028(3) 0.042(3) 0.030(3) 0.004(3) 0.000(2) -0.001(2)
    C14 0.027(2) 0.040(3) 0.017(2) -0.003(2) -0.0031(19) 0.001(2)
    C10 0.020(2) 0.035(3) 0.027(2) 0.001(2) -0.0028(19) -0.005(2)
    C8 0.021(2) 0.033(3) 0.028(2) 0.000(2) -0.0051(19) -0.007(2)
    C7 0.029(3) 0.043(3) 0.026(2) 0.002(3) -0.003(2) -0.003(2)
    C13 0.047(4) 0.051(4) 0.055(5) -0.007(3) -0.001(3) -0.005(3)
    C6 0.046(3) 0.042(3) 0.029(3) -0.002(3) 0.000(2) 0.001(2)
    C4 0.053(4) 0.075(5) 0.029(3) -0.011(4) -0.016(3) 0.001(3)
    C17 0.044(3) 0.037(3) 0.026(3) -0.012(3) -0.017(2) -0.002(2)
    C5 0.034(3) 0.039(3) 0.033(3) -0.001(3) -0.002(2) -0.003(2)
    C18 0.027(3) 0.048(4) 0.036(3) -0.009(3) -0.004(2) 0.004(3)
    C16 0.034(3) 0.054(4) 0.028(3) 0.001(3) 0.002(2) -0.008(3)
    C19 0.035(3) 0.049(3) 0.025(3) -0.004(3) -0.004(2) -0.002(2)
    C3 0.038(3) 0.055(4) 0.023(3) -0.001(3) -0.008(2) 0.002(3)
    B 0.028(3) 0.047(4) 0.028(3) -0.006(3) -0.002(2) -0.007(3)
    C12 0.047(3) 0.061(4) 0.032(3) -0.007(3) -0.015(3) 0.012(3)
    C11A 0.038(3) 0.044(4) 0.044(3) 0.000(3) -0.001(3) 0.003(3)
_geom_special_details
;
All e.s.d.'s (except the e.s.d. in the dihedral angle between two l.s. planes)
are estimated using the full covariance matrix. The cell e.s.d.'s are taken
into account individually in the estimation of e.s.d.'s in distances, angles
and torsion angles; correlations between e.s.d.'s in cell parameters are only
used when they are defined by crystal symmetry. An approximate (isotropic)
treatment of cell e.s.d.'s is used for estimating e.s.d.'s involving l.s.
planes.
;
loop_
    _geom_bond_atom_site_label_1
    _geom_bond_atom_site_label_2
    _geom_bond_site_symmetry_2
    _geom_bond_distance
    _geom_bond_publ_flag
    I C17 . 2.089(5) ?
    F1 B . 1.397(7) ?
    N2 C3 . 1.352(8) ?
    N2 C10 . 1.393(7) ?
    N2 B . 1.546(9) ?
    F2 B . 1.373(8) ?
    N1 C5 . 1.337(8) ?
    N1 C8 . 1.403(6) ?
    N1 B . 1.544(8) ?
    C15 C16 . 1.387(8) ?
    C15 C14 . 1.392(7) ?
    C15 H6 . 0.9300 ?
    C2 C1 . 1.382(8) ?
    C2 C3 . 1.390(9) ?
    C2 H7 . 0.9300 ?
    C9 C8 . 1.396(8) ?
    C9 C10 . 1.402(7) ?
    C9 C14 . 1.485(7) ?
    C1 C10 . 1.422(8) ?
    C1 C11A . 1.494(8) ?
    C14 C19 . 1.385(8) ?
    C8 C7 . 1.422(8) ?
    C7 C6 . 1.370(9) ?
    C7 C12 . 1.500(7) ?
    C13 C5 . 1.483(9) ?
    C13 H15B . 0.9600 ?
    C13 H15C . 0.9600 ?
    C13 H15A . 0.9600 ?
    C6 C5 . 1.399(8) ?
    C6 H16 . 0.9300 ?
    C4 C3 . 1.486(8) ?
    C4 H17C . 0.9600 ?
    C4 H17A . 0.9600 ?
    C4 H17B . 0.9600 ?
    C17 C16 . 1.386(8) ?
    C17 C18 . 1.394(8) ?
    C18 C19 . 1.386(8) ?
    C18 H20 . 0.9300 ?
    C16 H21 . 0.9300 ?
    C19 H22 . 0.9300 ?
    C12 H25A . 0.9600 ?
    C12 H25C . 0.9600 ?
    C12 H25B . 0.9600 ?
    C11A H1AB . 0.9600 ?
    C11A H1AC . 0.9600 ?
    C11A H1AA . 0.9600 ?
loop_
    _geom_angle_atom_site_label_1
    _geom_angle_atom_site_label_2
    _geom_angle_atom_site_label_3
    _geom_angle_site_symmetry_1
    _geom_angle_site_symmetry_3
    _geom_angle
    _geom_angle_publ_flag
    C3 N2 C10 . . 107.9(5) ?
    C3 N2 B . . 125.6(5) ?
    C10 N2 B . . 126.4(5) ?
    C5 N1 C8 . . 108.6(4) ?
    C5 N1 B . . 125.9(5) ?
    C8 N1 B . . 125.4(5) ?
    C16 C15 C14 . . 121.2(5) ?
    C16 C15 H6 . . 119.4 ?
    C14 C15 H6 . . 119.4 ?
    C1 C2 C3 . . 109.1(5) ?
    C1 C2 H7 . . 125.5 ?
    C3 C2 H7 . . 125.5 ?
    C8 C9 C10 . . 120.9(5) ?
    C8 C9 C14 . . 118.1(5) ?
    C10 C9 C14 . . 120.8(5) ?
    C2 C1 C10 . . 105.7(5) ?
    C2 C1 C11A . . 124.5(6) ?
    C10 C1 C11A . . 129.9(5) ?
    C19 C14 C15 . . 118.7(5) ?
    C19 C14 C9 . . 121.7(5) ?
    C15 C14 C9 . . 119.6(4) ?
    N2 C10 C9 . . 120.0(5) ?
    N2 C10 C1 . . 108.3(5) ?
    C9 C10 C1 . . 131.7(5) ?
    C9 C8 N1 . . 120.6(5) ?
    C9 C8 C7 . . 132.1(5) ?
    N1 C8 C7 . . 107.2(5) ?
    C6 C7 C8 . . 106.4(5) ?
    C6 C7 C12 . . 125.0(6) ?
    C8 C7 C12 . . 128.5(5) ?
    C5 C13 H15B . . 109.5 ?
    C5 C13 H15C . . 109.5 ?
    H15B C13 H15C . . 109.5 ?
    C5 C13 H15A . . 109.5 ?
    H15B C13 H15A . . 109.5 ?
    H15C C13 H15A . . 109.5 ?
    C7 C6 C5 . . 108.9(5) ?
    C7 C6 H16 . . 125.5 ?
    C5 C6 H16 . . 125.5 ?
    C3 C4 H17C . . 109.5 ?
    C3 C4 H17A . . 109.5 ?
    H17C C4 H17A . . 109.5 ?
    C3 C4 H17B . . 109.5 ?
    H17C C4 H17B . . 109.5 ?
    H17A C4 H17B . . 109.5 ?
    C16 C17 C18 . . 120.5(5) ?
    C16 C17 I . . 119.6(4) ?
    C18 C17 I . . 119.9(4) ?
    N1 C5 C6 . . 108.8(5) ?
    N1 C5 C13 . . 124.2(5) ?
    C6 C5 C13 . . 127.0(6) ?
    C19 C18 C17 . . 119.4(5) ?
    C19 C18 H20 . . 120.3 ?
    C17 C18 H20 . . 120.3 ?
    C17 C16 C15 . . 119.2(5) ?
    C17 C16 H21 . . 120.4 ?
    C15 C16 H21 . . 120.4 ?
    C14 C19 C18 . . 121.0(5) ?
    C14 C19 H22 . . 119.5 ?
    C18 C19 H22 . . 119.5 ?
    N2 C3 C2 . . 109.0(5) ?
    N2 C3 C4 . . 122.9(6) ?
    C2 C3 C4 . . 128.0(6) ?
    F2 B F1 . . 109.5(5) ?
    F2 B N1 . . 110.8(5) ?
    F1 B N1 . . 109.7(5) ?
    F2 B N2 . . 110.6(5) ?
    F1 B N2 . . 109.9(5) ?
    N1 B N2 . . 106.4(5) ?
    C7 C12 H25A . . 109.5 ?
    C7 C12 H25C . . 109.5 ?
    H25A C12 H25C . . 109.5 ?
    C7 C12 H25B . . 109.5 ?
    H25A C12 H25B . . 109.5 ?
    H25C C12 H25B . . 109.5 ?
    C1 C11A H1AB . . 109.5 ?
    C1 C11A H1AC . . 109.5 ?
    H1AB C11A H1AC . . 109.5 ?
    C1 C11A H1AA . . 109.5 ?
    H1AB C11A H1AA . . 109.5 ?
    H1AC C11A H1AA . . 109.5 ?
data_global
_journal_date_recd_electronic     2012-01-20
_journal_date_accepted     2012-01-31
_journal_name_full     'Acta Crystallographica, Section E'
_journal_year     2012
_journal_volume     68
_journal_issue      5
_journal_page_first     o1302
_journal_page_last     o1302
_journal_paper_category     QO
_journal_paper_doi     10.1107/S1600536812004072
_journal_coeditor_code     CV5238
_publ_contact_author_name     'Yongling Sun'
_publ_contact_author_address
;
Department of Biology
Dezhou University
Dezhou 253023
People's Republic of China
;
_publ_contact_author_email     sylswx@163.com
_publ_contact_author_fax     '86 534 8989777'
_publ_contact_author_phone     '86 534 8989777'
_publ_section_title
;\
4,4-Difluoro-8-(4-iodophenyl)-1,3,5,7-tetramethyl-3a-aza-4a-azonia-4-borata-\
<i>s</i>-indacene
;
loop_
    _publ_author_name
    _publ_author_address
    'Yongling Sun'
;
Department of Biology,
Dezhou University
Dezhou 253023
People's Republic of China
;
