# Supplementary material for: 4,4-Difluoro-8-(4-iodo­phen­yl)-1,3,5,7-tetra­methyl-3a-aza-4a-azonia-4-borata-s-indacene
Source: Acta Crystallogr Sect E Struct Rep Online. 2012 Apr 4;68(Pt 5):o1302. doi: 10.1107/S1600536812004072 (PMC3344447; doi:10.1107/S1600536812004072)
Supplement: Supplementary file 2 [file e-68-o1302-Isup2.hkl]

# 
# h,k,l, Fc-squared, Fo-squared, sigma(Fo-squared) and status flag 
# 
data_I
_shelx_title ' ' 
_shelx_refln_list_code          4 
_shelx_F_calc_maximum      277.14 
_exptl_crystal_F_000       888.00 
_reflns_d_resolution_high  0.8166 
 
loop_ 
 _symmetry_equiv_pos_as_xyz 
 'x, y, z' 
 '-x, y+1/2, -z+1/2' 
 '-x, -y, -z' 
 'x, -y-1/2, z-1/2' 
 
_cell_length_a    12.1004 
_cell_length_b     8.1992 
_cell_length_c    18.0607 
_cell_angle_alpha  90.000 
_cell_angle_beta   90.577 
_cell_angle_gamma  90.000 
 
_shelx_F_squared_multiplier     1.000 
 
loop_ 
 _refln_index_h 
 _refln_index_k 
 _refln_index_l 
 _refln_F_squared_calc 
 _refln_F_squared_meas 
 _refln_F_squared_sigma 
 _refln_observed_status 
   2   0   0     3506.91     3858.70    115.36 o 
   3   0   0    41753.22    33501.95    641.46 o 
   4   0   0    18414.21    18149.64    422.40 o 
   5   0   0     6445.76     6846.81    244.95 o 
   6   0   0     7516.42     8437.75    309.54 o 
   7   0   0      605.49      824.72     98.97 o 
   8   0   0       18.47        8.00     15.75 o 
   9   0   0     1584.50     1661.32    168.44 o 
  10   0   0     2124.92     2444.94    167.56 o 
  11   0   0      147.79      139.25     45.18 o 
  12   0   0       39.60       25.44     12.78 o 
  13   0   0     1070.19     1157.31    148.36 o 
  14   0   0      384.54      449.07     88.34 o 
   1   1   0    14390.64    12960.45    126.09 o 
   2   1   0      641.12      717.62     25.32 o 
   3   1   0     5350.97     5293.98     92.38 o 
   4   1   0    19197.00    18036.80    235.75 o 
   5   1   0    12498.65    12804.73    399.84 o 
   6   1   0    13852.63    14077.97    303.51 o 
   7   1   0     5107.30     5192.72    185.11 o 
   8   1   0     7480.48     7616.21    248.62 o 
   9   1   0     6111.58     6103.98    228.10 o 
  10   1   0     2353.72     2164.41    100.17 o 
  11   1   0      445.32      380.89     43.38 o 
  12   1   0      976.26      953.60     75.93 o 
  13   1   0      265.37      216.54     34.60 o 
  14   1   0        8.51        7.82     22.71 o 
   0   2   0     4336.08     4439.70     99.77 o 
   1   2   0    15418.30    14356.13    153.39 o 
   2   2   0    36379.53    31285.64    299.90 o 
   3   2   0     4417.75     4704.00     84.07 o 
   4   2   0     7496.91     7736.12    169.26 o 
   5   2   0     4499.87     4800.50    137.80 o 
   6   2   0      208.73      238.73     50.90 o 
   7   2   0     1144.14     1369.82    126.72 o 
   8   2   0      323.55      269.63     61.18 o 
   9   2   0       30.17        0.04     12.85 o 
  10   2   0      393.62      469.40     47.86 o 
  11   2   0      609.79      618.95     55.85 o 
  12   2   0      907.94      917.33     83.23 o 
  13   2   0      965.75      980.55     77.70 o 
  14   2   0      355.24      379.93     68.96 o 
   1   3   0      229.24      217.41     15.16 o 
   2   3   0     1028.32     1011.88     36.17 o 
   3   3   0     4864.44     5165.44     95.47 o 
   4   3   0     9414.65     9765.46    213.26 o 
   5   3   0     4785.08     4489.04    144.12 o 
   6   3   0     6338.05     6127.51    267.97 o 
   7   3   0     6319.25     6235.33    298.47 o 
   8   3   0     3519.90     3413.16    218.27 o 
   9   3   0     2415.04     2738.81    380.27 o 
  10   3   0     3236.27     3098.50    177.92 o 
  11   3   0     1109.01     1084.40     91.51 o 
  12   3   0      129.51      160.92     40.04 o 
  13   3   0      265.75      246.50     62.54 o 
   0   4   0     7410.05     7522.99    194.88 o 
   1   4   0     9183.14     9138.00    155.65 o 
   2   4   0     6565.15     6621.88    129.89 o 
   3   4   0    13783.54    13975.05    437.25 o 
   4   4   0     4298.15     4529.72    223.43 o 
   5   4   0     3296.37     3133.98    191.10 o 
   6   4   0      646.05      727.21     95.65 o 
   7   4   0      472.24      556.50     93.78 o 
   8   4   0      104.75      206.94     95.16 o 
   9   4   0     1604.83     1748.09    219.64 o 
  10   4   0      344.88      321.71     66.90 o 
  11   4   0      496.81      492.49     76.00 o 
  12   4   0       91.26      122.52     52.59 o 
  13   4   0       21.24       29.03     23.13 o 
   1   5   0       20.72       22.36      7.41 o 
   2   5   0     1301.50     1337.99     63.65 o 
   3   5   0     1474.22     1437.04     82.35 o 
   4   5   0      976.05      918.85     63.02 o 
   5   5   0     1325.35     1260.13     78.13 o 
   6   5   0     2893.85     2831.43    115.82 o 
   7   5   0     2504.37     2884.48    195.77 o 
   8   5   0      514.13      729.57    101.75 o 
   9   5   0     1088.85     1455.39    298.91 o 
  10   5   0     1155.24     1401.26    297.68 o 
  11   5   0      255.80      274.96     80.15 o 
  12   5   0      173.83      144.16     46.68 o 
   0   6   0     3115.72     3179.91    161.68 o 
   1   6   0     2605.33     2669.37    104.87 o 
   2   6   0     3666.05     3626.68    147.57 o 
   3   6   0     1212.53     1256.07     88.72 o 
   4   6   0      267.29      311.38     60.03 o 
   5   6   0      812.30      935.61    108.64 o 
   6   6   0     1085.86     1167.18    256.24 o 
   7   6   0       14.46      -38.30     86.64 o 
   8   6   0        6.26        5.44     46.20 o 
   9   6   0      138.23      158.48     82.10 o 
  10   6   0       17.36       -1.19     16.04 o 
  11   6   0       45.94       90.00     37.07 o 
   1   7   0       75.12       75.88     42.21 o 
   2   7   0       63.50      103.17     47.56 o 
   3   7   0      153.51      161.84     60.82 o 
   4   7   0       52.60       80.54     29.38 o 
   5   7   0       47.42       42.16     27.90 o 
   6   7   0      337.54      386.27     80.41 o 
   7   7   0      655.73      673.12    117.64 o 
   8   7   0      635.60     1040.35    217.33 o 
   9   7   0      225.53      413.27    111.75 o 
  10   7   0      102.00      168.48     52.58 o 
   0   8   0      341.59      286.82     79.58 o 
   1   8   0      265.23      276.81     54.95 o 
   2   8   0      266.81      222.10     76.31 o 
   3   8   0      497.32      485.31     80.76 o 
   4   8   0      421.85      497.77     83.02 o 
   5   8   0      139.66      114.11     41.54 o 
   6   8   0      306.29      345.46     65.52 o 
   7   8   0      243.10      354.61     58.73 o 
   8   8   0      213.18      236.35     69.54 o 
   1   9   0        1.83        3.70      9.95 o 
   2   9   0       35.50       17.40     19.05 o 
   3   9   0        5.52       34.32     13.38 o 
   4   9   0       57.28       67.08     29.49 o 
   5   9   0        1.89       39.98     27.36 o 
   6   9   0        1.70       19.43     24.18 o 
   0  10   0       24.31       54.64     39.61 o 
   1  10   0       12.18       58.09     45.36 o 
 -14   1   1       21.89       29.22     13.01 o 
 -13   1   1        3.23       10.43     18.05 o 
 -12   1   1      143.26      164.41     29.14 o 
 -11   1   1      286.94      235.48     33.27 o 
 -10   1   1       43.43       44.40     17.25 o 
  -9   1   1      449.60      375.45     84.70 o 
  -8   1   1      193.39      206.18     36.62 o 
  -7   1   1      934.04      841.74     57.37 o 
  -6   1   1      694.46      872.10     65.74 o 
  -5   1   1     3681.03     4335.00    107.93 o 
  -4   1   1      852.46      957.84     33.56 o 
  -3   1   1      327.97      369.24     17.94 o 
  -2   1   1    37053.82    28711.89    675.95 o 
  -1   1   1      529.50      563.01     16.63 o 
   0   1   1     1520.08     1865.52     47.76 o 
   1   1   1      691.04      882.51     24.79 o 
   2   1   1      142.73      181.50     12.65 o 
   3   1   1     1818.37     1857.96     50.76 o 
   4   1   1      623.94      732.95     35.34 o 
   5   1   1      696.17      897.67     58.38 o 
   6   1   1      457.53      460.10     47.26 o 
   7   1   1     1841.77     2067.23    112.81 o 
   8   1   1        0.40        6.78     13.78 o 
   9   1   1        3.05       19.05     14.61 o 
  10   1   1       14.98        9.77      9.91 o 
  11   1   1       52.53       54.94     13.32 o 
  12   1   1       24.62       20.08     21.61 o 
  13   1   1       32.79       37.35     12.70 o 
  14   1   1        1.63        2.52     19.52 o 
 -14   2   1        1.79       26.56     18.74 o 
 -13   2   1      148.00      148.64     28.66 o 
 -12   2   1        1.81       20.72     20.88 o 
 -11   2   1      111.70       61.90     11.67 o 
 -10   2   1      304.27      225.34     30.52 o 
  -9   2   1      167.51      195.69     26.09 o 
  -8   2   1      665.71      596.36     64.70 o 
  -7   2   1      133.40      111.38     37.25 o 
  -6   2   1     1509.99     1398.50    118.23 o 
  -5   2   1      744.86      798.25     51.83 o 
  -4   2   1     2840.61     2970.25     95.17 o 
  -3   2   1      270.05      283.76     19.56 o 
  -2   2   1     1388.93     1527.45     39.22 o 
  -1   2   1       22.51       38.54      5.36 o 
   0   2   1      994.66     1116.36     41.79 o 
   1   2   1     1245.92     1334.55     34.26 o 
   2   2   1       30.87       45.58      5.97 o 
   3   2   1     2244.52     2577.97     52.79 o 
   4   2   1      405.79      423.23     29.42 o 
   5   2   1      639.58      711.84     43.18 o 
   6   2   1      250.58      202.25     33.26 o 
   7   2   1      598.49      664.83     77.28 o 
   8   2   1      133.53       96.13     29.77 o 
   9   2   1      650.48      578.94     43.48 o 
  10   2   1       84.24       57.43     16.26 o 
  11   2   1      274.07      252.74     35.14 o 
  12   2   1      135.19      142.85     30.77 o 
  13   2   1      155.93      140.24     37.74 o 
  14   2   1        1.18       -9.77     19.40 o 
 -13   3   1        7.37       36.59      9.74 o 
 -12   3   1      163.67       90.91     20.75 o 
 -11   3   1     1069.26     1006.39     85.65 o 
 -10   3   1      262.91      192.02     34.27 o 
  -9   3   1      769.62      782.50    205.59 o 
  -8   3   1      795.11      813.02    129.92 o 
  -7   3   1       10.65       -2.50     12.82 o 
  -6   3   1      117.06       64.46     24.40 o 
  -5   3   1     2368.34     2618.55    106.59 o 
  -4   3   1     2146.53     2539.88     96.39 o 
  -3   3   1       42.84       37.91      7.72 o 
  -2   3   1     2067.99     2395.81     57.61 o 
  -1   3   1     5004.01     5482.84    113.55 o 
   0   3   1      118.25      171.53     13.27 o 
   1   3   1     2185.71     2418.17     56.29 o 
   2   3   1     4650.54     5384.73    104.93 o 
   3   3   1      258.80      290.11     20.42 o 
   4   3   1     3118.62     3401.21    118.38 o 
   5   3   1      563.81      585.19     51.37 o 
   6   3   1      406.99      385.71     64.55 o 
   7   3   1       11.63       16.97     10.67 o 
   8   3   1       17.01       -3.83     23.05 o 
   9   3   1      963.78      943.48     78.69 o 
  10   3   1       19.05       26.22     18.98 o 
  11   3   1      340.89      303.10     48.20 o 
  12   3   1      493.76      512.99     72.59 o 
  13   3   1      137.86      127.50     52.22 o 
  14   3   1      106.33      116.21     38.15 o 
 -13   4   1        4.23      -15.14     15.14 o 
 -12   4   1      137.45      220.25     44.08 o 
 -11   4   1       11.10       30.87     23.54 o 
 -10   4   1      202.41      182.99     52.10 o 
  -9   4   1       15.82        2.52     29.46 o 
  -8   4   1      284.86      189.15     95.67 o 
  -7   4   1     1645.77     1705.06    168.14 o 
  -6   4   1     2333.30     2289.01    123.65 o 
  -5   4   1     2013.83     2160.89    113.24 o 
  -4   4   1      729.11      585.19     75.59 o 
  -3   4   1     2092.87     2132.55    110.59 o 
  -2   4   1     5337.50     5988.36    139.55 o 
  -1   4   1     1226.16     1270.62     52.95 o 
   0   4   1       65.75       84.09     12.73 o 
   1   4   1      568.60      659.14     37.14 o 
   2   4   1     2498.49     2647.33     77.68 o 
   3   4   1      531.24      484.53     40.06 o 
   4   4   1     2077.06     2155.59    105.85 o 
   5   4   1     1333.53     1433.02     90.03 o 
   6   4   1     2211.87     2238.59     96.46 o 
   7   4   1     1759.54     1809.44    117.16 o 
   8   4   1     3440.78     3518.18    287.95 o 
   9   4   1     1263.45     1202.84    182.02 o 
  10   4   1       51.88       80.92     35.81 o 
  11   4   1      141.27      123.59     42.76 o 
  12   4   1      340.61      331.70     86.24 o 
  13   4   1        2.29       -0.74     17.00 o 
 -12   5   1      679.24      614.63     90.27 o 
 -11   5   1      115.89      120.50     33.77 o 
 -10   5   1      241.46      216.60     52.34 o 
  -9   5   1       36.98       57.58     23.30 o 
  -8   5   1      679.08      632.56     91.85 o 
  -7   5   1     1022.41      881.26    104.19 o 
  -6   5   1        4.18       -2.39     11.49 o 
  -5   5   1        0.64        5.76     14.28 o 
  -4   5   1       66.86      131.79     23.08 o 
  -3   5   1      228.69      254.55     33.76 o 
  -2   5   1      205.84      222.66     24.98 o 
  -1   5   1     5462.70     5678.86    136.98 o 
   0   5   1     1721.29     1736.36     72.69 o 
   1   5   1     2075.79     2131.46     80.60 o 
   2   5   1     4163.28     4501.29    121.42 o 
   3   5   1     6787.83     6656.04    184.89 o 
   4   5   1      898.35     1010.44     82.75 o 
   5   5   1     1319.23     1232.18     93.97 o 
   6   5   1       81.56       70.86     21.22 o 
   7   5   1      513.23      803.32    202.79 o 
   8   5   1       23.57       43.03     30.97 o 
   9   5   1       93.48      114.36     43.88 o 
  10   5   1      851.52      870.59    160.47 o 
  11   5   1      132.53      184.26     69.09 o 
  12   5   1      205.68      242.13     65.17 o 
 -11   6   1      100.30      120.32     39.17 o 
 -10   6   1        7.09       12.73     17.35 o 
  -9   6   1      267.12      258.01     57.12 o 
  -8   6   1      532.98      506.59    137.12 o 
  -7   6   1     1292.36     1456.15    262.84 o 
  -6   6   1     1393.45     1384.27    131.42 o 
  -5   6   1     2042.87     2230.29    166.38 o 
  -4   6   1     2295.85     2258.23    166.10 o 
  -3   6   1     1725.22     1615.74    116.10 o 
  -2   6   1      957.87      945.55     74.03 o 
  -1   6   1     1484.97     1415.10     75.54 o 
   0   6   1       32.20       29.68     11.47 o 
   1   6   1       49.23       40.34     11.19 o 
   2   6   1      527.34      442.75     49.56 o 
   3   6   1       32.17       24.01     18.71 o 
   4   6   1     1439.81     1244.30    231.53 o 
   5   6   1     1334.58     1436.85    212.19 o 
   6   6   1     1062.07     1046.28    168.23 o 
   7   6   1      731.25      888.12    241.03 o 
   8   6   1      719.77     1395.07    299.46 o 
   9   6   1      846.39     1620.07    300.11 o 
  10   6   1      276.13      520.71    142.53 o 
  11   6   1       65.41       97.44     43.46 o 
 -10   7   1      398.22      490.85     81.61 o 
  -9   7   1      934.01     1453.76    188.27 o 
  -8   7   1      185.08       83.71     55.54 o 
  -7   7   1       46.30       31.35     16.96 o 
  -6   7   1       11.66      -19.83     51.63 o 
  -5   7   1        2.67       30.09     31.70 o 
  -4   7   1      253.74      320.02     63.18 o 
  -3   7   1      410.30      439.26     99.27 o 
  -2   7   1     1643.27     1766.43    193.39 o 
  -1   7   1     1020.74     1093.83    105.14 o 
   0   7   1     1871.23     1961.83    227.96 o 
   1   7   1     3087.65     3368.45    187.17 o 
   2   7   1      575.14      749.72    130.69 o 
   3   7   1      800.85      856.66    141.30 o 
   4   7   1      642.27      711.80    100.91 o 
   5   7   1      275.07      453.61     85.10 o 
   6   7   1       70.19      102.73     26.45 o 
   7   7   1        3.94       14.24     34.79 o 
   8   7   1      140.94      323.15    141.10 o 
   9   7   1      134.97      187.46     86.45 o 
  10   7   1      119.19      153.33     56.95 o 
  -8   8   1      332.80      528.94     99.63 o 
  -7   8   1      184.23      229.10     45.33 o 
  -6   8   1      477.47      565.75     81.56 o 
  -5   8   1      573.73      543.84     81.83 o 
  -4   8   1      697.94      855.70    108.09 o 
  -3   8   1      519.23      421.69     76.89 o 
  -2   8   1      563.41      530.52    115.48 o 
  -1   8   1       95.92      109.65     36.73 o 
   0   8   1       32.11       31.29     24.12 o 
   1   8   1       81.10      101.46     29.48 o 
   2   8   1       38.06       38.78     35.84 o 
   3   8   1      410.56      481.51     81.57 o 
   4   8   1      516.74      388.13     74.80 o 
   5   8   1      356.82      306.86     66.65 o 
   6   8   1      628.35      843.93    103.30 o 
   7   8   1      587.81      687.46    193.63 o 
   8   8   1      354.80      504.68    113.51 o 
  -6   9   1       19.22       22.49     17.95 o 
  -5   9   1       52.94       62.47     22.82 o 
  -4   9   1      239.31      326.99     62.33 o 
  -3   9   1       17.38       26.02     58.78 o 
  -2   9   1      261.75      312.00     62.53 o 
  -1   9   1      814.57      708.68     79.88 o 
   0   9   1      600.17      532.51     68.48 o 
   1   9   1      249.74      274.68     50.40 o 
   2   9   1      923.92      801.20    104.10 o 
   3   9   1      629.23      678.82     88.01 o 
   4   9   1      120.22      162.98     54.05 o 
   5   9   1      200.08      343.04     60.20 o 
   6   9   1       87.81      108.22     46.53 o 
  -1  10   1       59.69       51.17     23.64 o 
   0  10   1       17.74       51.76     39.75 o 
   1  10   1        3.35        3.29     21.64 o 
 -14   0   2       73.33       87.41     37.19 o 
 -13   0   2      662.69      685.25     79.44 o 
 -12   0   2     2804.76     2724.61    181.76 o 
 -11   0   2     2682.38     2346.21    175.09 o 
 -10   0   2      891.00      856.88     77.69 o 
  -8   0   2     1260.04     1274.02    133.02 o 
  -7   0   2      491.09      406.49     48.63 o 
  -6   0   2       39.47       11.72     10.63 o 
  -5   0   2      740.97      914.11     59.95 o 
  -4   0   2     4477.26     4560.21    125.39 o 
  -3   0   2     4776.31     5048.68    118.62 o 
  -2   0   2    76805.52    44944.54    563.90 o 
  -1   0   2     2439.91     2365.20    401.02 o 
   0   0   2     2245.75     2503.71    101.75 o 
   1   0   2    37016.58    28931.95    398.72 o 
   2   0   2     9943.51     9862.10    299.53 o 
   3   0   2    32413.06    26141.92   1785.36 o 
   4   0   2    19424.19    18084.51    309.40 o 
   5   0   2     7188.42     6797.71    248.64 o 
   6   0   2    12779.92    12525.79    395.16 o 
   7   0   2     2509.75     2208.17    161.79 o 
   8   0   2      232.38      200.58     47.04 o 
   9   0   2     2064.87     2123.90    191.64 o 
  10   0   2      242.62      234.01     41.10 o 
  11   0   2      422.65      414.66     70.60 o 
  12   0   2        9.35      -29.69     31.10 o 
  13   0   2      591.26      732.93    106.44 o 
  14   0   2      344.84      420.07     98.88 o 
 -14   1   2       27.44       13.01      7.29 o 
 -13   1   2      104.20      141.03     26.92 o 
 -12   1   2      129.70       76.32     14.32 o 
 -11   1   2      108.09       91.23     13.60 o 
 -10   1   2     1243.11     1081.40     67.07 o 
  -9   1   2      998.72     1071.64    131.91 o 
  -8   1   2     5222.83     5081.09    195.33 o 
  -7   1   2     5650.46     5929.95    196.64 o 
  -6   1   2    15788.52    15898.59    329.62 o 
  -5   1   2     4805.92     5163.38    123.71 o 
  -4   1   2    13703.98    13476.31    301.60 o 
  -3   1   2    73455.72    53454.84    570.78 o 
  -2   1   2     8367.36     8208.29    327.12 o 
  -1   1   2     5680.32     5742.52     94.87 o 
   0   1   2    19752.29    17066.60    230.45 o 
   1   1   2     2126.51     2301.93     42.97 o 
   2   1   2     8337.17     8243.35    102.73 o 
   3   1   2      316.17      329.17     18.44 o 
   4   1   2       79.71       82.59     12.46 o 
   5   1   2     5983.09     5630.03    128.31 o 
   6   1   2     2771.65     2610.02    115.80 o 
   7   1   2    12025.87    12220.88    393.80 o 
   8   1   2     2238.95     2251.47    188.00 o 
   9   1   2     4535.04     4299.64    211.75 o 
  10   1   2     4803.55     4660.21    173.60 o 
  11   1   2     3481.79     3518.48    154.61 o 
  12   1   2     1076.46     1130.64     85.55 o 
  13   1   2      707.08      706.23     87.26 o 
  14   1   2      194.98      295.01     77.91 o 
 -14   2   2      220.42      280.92     65.07 o 
 -13   2   2      724.25      676.70     82.37 o 
 -12   2   2      441.31      474.16     49.72 o 
 -11   2   2      783.86      803.96     59.80 o 
 -10   2   2     1649.05     1756.50     88.42 o 
  -9   2   2     1145.65     1211.33     66.42 o 
  -8   2   2     1121.32     1107.74     88.88 o 
  -7   2   2     3096.14     3252.31    145.11 o 
  -6   2   2      303.01      347.33     41.59 o 
  -5   2   2      157.98      216.74     23.22 o 
  -4   2   2     1643.19     1829.19     74.44 o 
  -3   2   2     7301.81     7621.96    127.33 o 
  -2   2   2     4232.28     4495.78     83.24 o 
  -1   2   2    12017.03    12284.10    128.05 o 
   0   2   2    27933.29    24604.70    289.07 o 
   1   2   2    39883.81    31290.27    446.49 o 
   2   2   2    47364.28    36524.13    375.28 o 
   3   2   2    23355.13    21833.40    278.75 o 
   4   2   2     9122.53     8874.99    160.02 o 
   5   2   2    19191.48    18644.42    284.53 o 
   6   2   2     8698.74     9463.67    201.36 o 
   7   2   2     4630.13     4683.81    277.15 o 
   8   2   2     1978.97     1861.09    163.96 o 
   9   2   2      339.46      324.18     37.94 o 
  10   2   2      107.64      102.69     20.44 o 
  11   2   2       80.86       71.60     30.12 o 
  12   2   2       12.89        8.98     13.42 o 
  13   2   2      117.87      157.46     55.22 o 
  14   2   2       57.18       57.32     29.18 o 
 -13   3   2       19.09       41.00     17.31 o 
 -12   3   2      286.01      236.90     39.24 o 
 -11   3   2       42.11       56.05     18.47 o 
 -10   3   2       93.34       80.90     27.12 o 
  -9   3   2     2411.10     2393.10    128.91 o 
  -8   3   2     2851.45     2682.32    157.57 o 
  -7   3   2     7018.21     7105.87    228.98 o 
  -6   3   2     4372.68     4706.02    170.05 o 
  -5   3   2    14531.45    14678.79    294.74 o 
  -4   3   2     8131.86     8701.04    167.36 o 
  -3   3   2    13065.69    13539.21    178.76 o 
  -2   3   2     5154.72     5152.81     87.63 o 
  -1   3   2    20529.45    19881.80    233.35 o 
   0   3   2     1385.11     1411.54     39.03 o 
   1   3   2     1495.00     1466.37     41.28 o 
   2   3   2     1329.29     1493.79     46.25 o 
   3   3   2       32.19       42.42      9.77 o 
   4   3   2      760.51      592.48     49.95 o 
   5   3   2     1990.05     2175.77    106.33 o 
   6   3   2     3506.36     3549.00    122.83 o 
   7   3   2     3721.41     4117.59    173.97 o 
   8   3   2     4060.85     3901.46    250.53 o 
   9   3   2     1013.62     1073.98     89.92 o 
  10   3   2     2623.44     2512.26    131.61 o 
  11   3   2      494.32      513.53     80.50 o 
  12   3   2     1073.07     1175.50    175.13 o 
  13   3   2      458.92      542.26    100.92 o 
  14   3   2      243.73      283.11     58.90 o 
 -12   4   2      447.70      504.42     63.14 o 
 -11   4   2       98.48      168.45     40.21 o 
 -10   4   2      585.87      614.66     84.27 o 
  -9   4   2     1566.09     1635.44    139.59 o 
  -8   4   2      431.75      440.30     71.58 o 
  -7   4   2      881.66      757.90    112.83 o 
  -6   4   2        1.39        9.08      9.80 o 
  -5   4   2       22.72       19.99      9.99 o 
  -4   4   2       19.18       23.48     11.67 o 
  -3   4   2     1815.44     2328.72    107.68 o 
  -2   4   2     1797.81     1853.86     65.26 o 
  -1   4   2     2237.49     2178.72     82.30 o 
   0   4   2    13047.60    13150.79    198.15 o 
   1   4   2    11562.66    11545.04    181.98 o 
   2   4   2     4798.19     4533.87    105.12 o 
   3   4   2    13041.43    12452.85    235.66 o 
   4   4   2     8490.09     8435.91    183.54 o 
   5   4   2     2608.91     2748.06    103.76 o 
   6   4   2     4001.43     4253.67    121.43 o 
   7   4   2     5193.04     5086.11    203.85 o 
   8   4   2      215.30      227.10     39.29 o 
   9   4   2       55.49      113.40     31.42 o 
  10   4   2      212.06      233.62     57.82 o 
  11   4   2       28.25       60.36     60.30 o 
  12   4   2       37.43       25.88     23.30 o 
  13   4   2       26.03       59.64     24.85 o 
 -12   5   2      118.75       75.56     27.76 o 
 -11   5   2      565.33      577.89     72.10 o 
 -10   5   2      432.02      468.69     71.39 o 
  -9   5   2      919.09      887.30    102.77 o 
  -8   5   2      954.50      945.16    107.43 o 
  -7   5   2     1213.51     1271.98    123.24 o 
  -6   5   2     3534.01     3494.90    213.06 o 
  -5   5   2     4769.76     4592.81    278.12 o 
  -4   5   2     1411.68     1336.25    170.92 o 
  -3   5   2     2605.26     2492.28    183.25 o 
  -2   5   2     3605.28     3559.05    110.43 o 
  -1   5   2     2600.44     2613.41     81.14 o 
   0   5   2     1144.82     1102.23     58.19 o 
   1   5   2     1961.47     2034.11     80.09 o 
   2   5   2      754.55      911.54     53.22 o 
   3   5   2       95.21      110.54     24.29 o 
   4   5   2      666.81      606.23     64.80 o 
   5   5   2      271.51      214.84     32.99 o 
   6   5   2      101.67      164.10     28.13 o 
   7   5   2      691.04      894.67    214.71 o 
   8   5   2     3080.16     4498.07    508.15 o 
   9   5   2      522.98      700.54    288.71 o 
  10   5   2      658.65      976.50    289.28 o 
  11   5   2     1043.62     1926.31    244.11 o 
  12   5   2      419.45      553.24    104.99 o 
 -11   6   2      347.72      419.71     71.74 o 
 -10   6   2      217.12      311.05     52.81 o 
  -9   6   2       92.78       87.92     33.01 o 
  -8   6   2      120.10       82.77     35.25 o 
  -7   6   2      398.91      418.45     72.29 o 
  -6   6   2       26.86       46.17     24.24 o 
  -5   6   2      142.72      128.44     33.24 o 
  -4   6   2     1577.44     1695.33    260.48 o 
  -3   6   2       44.93       54.61     25.44 o 
  -2   6   2     2107.14     2288.33    117.78 o 
  -1   6   2     4634.42     4762.82    144.39 o 
   0   6   2      553.28      488.77     39.55 o 
   1   6   2      957.28      841.55     51.85 o 
   2   6   2     1342.02     1375.00     77.78 o 
   3   6   2     1437.69     1400.50     90.03 o 
   4   6   2     3878.05     4489.98    429.43 o 
   5   6   2     1681.42     2063.06    302.70 o 
   6   6   2      732.08      973.87    114.16 o 
   7   6   2      836.61     1508.35    303.74 o 
   8   6   2      511.55     1130.19    272.64 o 
   9   6   2      622.38     1495.83    292.38 o 
  10   6   2      668.49     1523.07    244.97 o 
  11   6   2      201.75      246.65     76.54 o 
  -9   7   2      277.99      448.51     91.22 o 
  -8   7   2      351.17      460.01    113.74 o 
  -7   7   2       90.44      207.33     87.09 o 
  -6   7   2      388.58      368.15     67.45 o 
  -5   7   2      347.13      298.49     61.15 o 
  -4   7   2     1384.00     1292.90    129.77 o 
  -3   7   2      268.91      237.11     71.54 o 
  -2   7   2       88.58      151.55     55.13 o 
  -1   7   2      300.22      320.80     90.62 o 
   0   7   2     1358.12     1210.41    110.15 o 
   1   7   2       28.77       18.00     18.39 o 
   2   7   2      215.10      237.45     49.98 o 
   3   7   2      213.33      234.98     69.49 o 
   4   7   2        0.88       16.78     17.71 o 
   5   7   2       55.38      131.34     45.26 o 
   6   7   2      108.14      109.47     40.18 o 
   7   7   2       55.85       82.61     59.31 o 
   8   7   2       12.60      -34.75     34.75 o 
   9   7   2      568.00     1147.18    208.09 o 
  10   7   2      258.44      624.95    115.50 o 
  -8   8   2       15.13       -2.09     17.43 o 
  -7   8   2       19.38       16.88     10.91 o 
  -6   8   2      101.85       51.68     57.73 o 
  -5   8   2       39.47       31.63     37.28 o 
  -4   8   2       11.17       29.16     26.81 o 
  -3   8   2      493.99      470.86     79.82 o 
  -2   8   2      119.21      142.35     57.40 o 
  -1   8   2       23.08       38.61     22.78 o 
   0   8   2      928.35      842.30     96.06 o 
   1   8   2      330.49      348.48     61.95 o 
   2   8   2       30.74       24.24     21.28 o 
   3   8   2      510.75      489.12     81.79 o 
   4   8   2      395.75      535.35     87.47 o 
   5   8   2      226.09      239.51     54.52 o 
   6   8   2      291.25      448.20     75.25 o 
   7   8   2       48.02       39.97     13.80 o 
   8   8   2      547.30      927.13    156.58 o 
  -5   9   2       46.89       92.99     34.51 o 
  -4   9   2       13.72       45.52     29.96 o 
  -3   9   2       30.64       31.47     39.56 o 
  -2   9   2      302.10      248.81     53.27 o 
  -1   9   2        2.57       -6.63     14.06 o 
   0   9   2        1.49       26.22     20.02 o 
   1   9   2       32.72       48.51     17.85 o 
   2   9   2        1.61       23.48     15.83 o 
   3   9   2       18.82       -3.05     19.16 o 
   4   9   2       32.54       47.63     30.66 o 
   5   9   2       17.72        4.93     13.99 o 
   6   9   2        8.18       10.75     11.82 o 
   0  10   2        5.99        9.09     18.12 o 
 -14   1   3      203.81      211.48     41.66 o 
 -13   1   3      120.18      104.39     25.10 o 
 -12   1   3        5.24       19.35     10.96 o 
 -11   1   3        2.89       -1.51      9.97 o 
 -10   1   3      336.70      271.70     32.38 o 
  -9   1   3       28.99       27.54     16.86 o 
  -8   1   3      134.05      108.31     40.25 o 
  -7   1   3       16.84       58.49     23.53 o 
  -6   1   3     2841.89     3144.18    109.83 o 
  -5   1   3      161.56      204.72     24.53 o 
  -4   1   3      716.55      737.91     42.65 o 
  -3   1   3     2656.06     2634.12     78.45 o 
  -2   1   3     9449.10     9798.50    192.96 o 
  -1   1   3     4224.86     4118.33    200.42 o 
   0   1   3     1926.07     1991.95     42.65 o 
   1   1   3      268.83      327.81     13.67 o 
   2   1   3      328.08      329.20     14.93 o 
   3   1   3     1636.75     1842.71     47.98 o 
   4   1   3       24.56       41.25      8.18 o 
   5   1   3      101.34      148.74     20.37 o 
   6   1   3       26.51       83.75    131.45 o 
   7   1   3     1147.29     1300.13     89.25 o 
   8   1   3       13.33       41.43     20.29 o 
   9   1   3      145.27      112.67     29.75 o 
  10   1   3       49.46       38.99     12.55 o 
  11   1   3        7.30      -12.40     13.49 o 
  12   1   3       70.04       49.50     18.80 o 
  13   1   3       82.07      103.15     35.60 o 
  14   1   3      259.81      412.76     85.98 o 
 -14   2   3      236.36      287.54     63.68 o 
 -13   2   3       18.47       16.84     18.02 o 
 -12   2   3        3.17        7.11      8.95 o 
 -11   2   3      220.40      240.38     43.66 o 
 -10   2   3       12.05       -7.68      7.96 o 
  -9   2   3      202.27      227.22     25.56 o 
  -8   2   3       23.80       36.36     31.90 o 
  -7   2   3      197.60      198.23     36.34 o 
  -6   2   3      227.56      204.20     40.29 o 
  -5   2   3     5600.84     6146.28    138.85 o 
  -4   2   3     1609.53     1807.94     65.51 o 
  -3   2   3     2013.15     2444.76     86.96 o 
  -2   2   3    10107.82    10038.23    148.83 o 
  -1   2   3     2052.11     2318.31     59.88 o 
   0   2   3    15974.82    15444.65    190.39 o 
   1   2   3     2086.88     2213.10     53.82 o 
   2   2   3      296.23      304.93     14.27 o 
   3   2   3     1421.84     1436.26     40.43 o 
   4   2   3       27.14       34.43      7.28 o 
   5   2   3     1076.45     1307.21     55.03 o 
   6   2   3       98.30      140.59     23.03 o 
   7   2   3     1199.85     1366.32    133.58 o 
   8   2   3     2111.74     2062.89    175.98 o 
   9   2   3     3016.65     2920.04    106.61 o 
  10   2   3       14.77       19.22     16.44 o 
  11   2   3      471.86      424.53     45.75 o 
  12   2   3       13.60       22.01     16.28 o 
  13   2   3       13.15       66.67     39.72 o 
  14   2   3      105.80      114.74     43.98 o 
 -13   3   3       64.31       45.89     28.36 o 
 -12   3   3        7.32       13.23     16.59 o 
 -11   3   3       75.87       54.30     19.20 o 
 -10   3   3      343.89      320.27     47.00 o 
  -9   3   3      187.39      139.20     31.40 o 
  -8   3   3     1383.58     1141.34    139.76 o 
  -7   3   3      138.88      135.49     30.64 o 
  -6   3   3      211.33      193.50     32.75 o 
  -5   3   3     1013.27     1002.17     56.22 o 
  -4   3   3      246.08      306.25     31.09 o 
  -3   3   3      809.88     1035.89     41.82 o 
  -2   3   3     2027.40     2250.14     59.37 o 
  -1   3   3     5760.70     6070.93    112.57 o 
   0   3   3     3986.62     4275.26     81.51 o 
   1   3   3     7169.42     7275.30    156.89 o 
   2   3   3     1653.04     1850.51     56.44 o 
   3   3   3     2154.89     2179.45     62.13 o 
   4   3   3     2190.38     2221.54     71.45 o 
   5   3   3     4908.40     4960.64    117.22 o 
   6   3   3     1646.40     1698.17     87.09 o 
   7   3   3      130.29      125.68     32.66 o 
   8   3   3      238.85      174.54     51.04 o 
   9   3   3       13.60       22.57     16.68 o 
  10   3   3      180.54      180.66     35.15 o 
  11   3   3       39.26       41.65     21.33 o 
  12   3   3      415.89      369.14     96.00 o 
  13   3   3       16.19       20.55     19.44 o 
 -12   4   3      174.54      148.02     58.58 o 
 -11   4   3      134.85      144.03     39.37 o 
 -10   4   3       10.40       -6.87     12.74 o 
  -9   4   3      779.82      737.49     88.86 o 
  -8   4   3        3.20       25.63     20.53 o 
  -7   4   3      497.70      537.34     94.19 o 
  -6   4   3      162.27      122.43     27.26 o 
  -5   4   3     1558.56     1544.74    156.88 o 
  -4   4   3     5193.75     5496.79    302.92 o 
  -3   4   3     2078.09     2191.66    107.91 o 
  -2   4   3     1219.74     1242.76     55.39 o 
  -1   4   3     2005.76     2122.97     72.09 o 
   0   4   3       90.86       83.93     12.41 o 
   1   4   3      305.91      333.81     27.44 o 
   2   4   3     1440.33     1502.87     59.40 o 
   3   4   3       13.85        7.18      8.53 o 
   4   4   3      257.83      239.30     25.50 o 
   5   4   3      218.80      211.36     25.33 o 
   6   4   3     1707.81     1658.21     90.14 o 
   7   4   3      801.81      790.84     86.68 o 
   8   4   3      121.15      108.27     31.27 o 
   9   4   3      189.64      175.59     36.31 o 
  10   4   3     1333.46     1339.73    181.91 o 
  11   4   3      514.85      510.44    124.03 o 
  12   4   3       77.29       40.64     31.21 o 
  13   4   3       61.55       19.71     18.06 o 
 -12   5   3       77.23      114.48     47.12 o 
 -11   5   3      257.49      279.31     73.08 o 
 -10   5   3      924.50      810.46    125.13 o 
  -9   5   3     2261.91     2022.39    150.83 o 
  -8   5   3      282.02      252.51     87.11 o 
  -7   5   3     1888.64     1421.23    130.50 o 
  -6   5   3      897.67      762.24     58.76 o 
  -5   5   3      322.00      268.20     44.92 o 
  -4   5   3     1124.22     1134.10    102.03 o 
  -3   5   3       53.00       40.08     26.80 o 
  -2   5   3      718.29      890.94     63.72 o 
  -1   5   3      364.60      407.98     32.52 o 
   0   5   3     1500.18     1651.46     65.21 o 
   1   5   3     2576.85     2502.45     81.19 o 
   2   5   3     1979.81     1914.82     71.31 o 
   3   5   3     2552.59     2550.79    111.27 o 
   4   5   3     2048.34     1945.94     98.49 o 
   5   5   3     1391.80     1220.47     79.37 o 
   6   5   3     2307.25     2326.55    202.55 o 
   7   5   3      114.96      173.78     90.74 o 
   8   5   3      123.00      135.96     79.82 o 
   9   5   3        6.01      -21.24     49.59 o 
  10   5   3       42.94       77.14     80.05 o 
  11   5   3      146.61      212.34     81.78 o 
  12   5   3       94.35      162.71     55.98 o 
 -11   6   3       11.02       31.17     21.30 o 
 -10   6   3       39.70       54.70     35.25 o 
  -9   6   3       28.50       12.69     13.74 o 
  -8   6   3       80.57       66.87     34.00 o 
  -7   6   3      771.15      679.66     94.27 o 
  -6   6   3      164.67      108.20     23.63 o 
  -5   6   3      859.79      823.01     75.24 o 
  -4   6   3     2160.69     2014.94    292.46 o 
  -3   6   3     2290.61     2364.06    102.86 o 
  -2   6   3     1338.18     1329.89    106.14 o 
  -1   6   3     1798.79     1768.85     88.18 o 
   0   6   3     1185.63     1226.94     64.51 o 
   1   6   3      947.85      909.28     55.57 o 
   2   6   3       67.77       88.53     22.57 o 
   3   6   3        1.05       -9.18     10.19 o 
   4   6   3       29.00       57.51     39.06 o 
   5   6   3      253.79      248.28    105.33 o 
   6   6   3     1912.61     2457.32    335.96 o 
   7   6   3      420.04      478.94    159.50 o 
   8   6   3      827.81     1074.96    247.45 o 
   9   6   3      946.82     1838.06    302.01 o 
  10   6   3      886.97     1413.20    226.08 o 
  11   6   3      348.93      653.92    119.10 o 
  -8   7   3      506.77      552.53    111.05 o 
  -7   7   3      249.34      174.56     67.73 o 
  -6   7   3      113.75      101.96     35.29 o 
  -5   7   3      952.39      886.72    102.85 o 
  -4   7   3        6.29       39.07     13.98 o 
  -3   7   3      352.14      303.54     79.89 o 
  -2   7   3       57.68       11.13     20.46 o 
  -1   7   3      469.72      545.67     72.26 o 
   0   7   3      609.63      578.33     88.88 o 
   1   7   3     1308.16     1136.90    108.58 o 
   2   7   3     2139.60     2313.78    157.12 o 
   3   7   3     1149.33     1248.90    164.57 o 
   4   7   3     1844.10     2107.39    211.89 o 
   5   7   3     2023.90     2380.32    188.81 o 
   6   7   3      492.01      678.18     98.84 o 
   7   7   3      184.71      255.07     59.06 o 
   8   7   3      701.52     1942.75    308.17 o 
   9   7   3      114.57      353.46    115.83 o 
  10   7   3        4.93       11.61     20.51 o 
  -7   8   3      155.57      168.44     56.66 o 
  -6   8   3      489.21      581.67     77.99 o 
  -5   8   3      636.12      708.39    143.08 o 
  -4   8   3      433.20      382.02     97.95 o 
  -3   8   3      740.32      713.50     95.01 o 
  -2   8   3     1209.76     1252.55    175.33 o 
  -1   8   3     1061.48      968.52    100.35 o 
   0   8   3     1736.97     1571.69    129.73 o 
   1   8   3      124.52      129.01     38.62 o 
   2   8   3       60.81       33.42     21.90 o 
   3   8   3       18.88        0.50     16.21 o 
   4   8   3        6.43      -12.21     17.61 o 
   5   8   3       86.92       99.56     38.21 o 
   6   8   3      366.37      280.64     60.49 o 
   7   8   3      479.86      619.03    113.28 o 
   8   8   3      269.56      438.84    101.79 o 
  -5   9   3       36.46       16.99     40.49 o 
  -4   9   3       28.04       11.30     20.16 o 
  -3   9   3       30.65       60.29     30.16 o 
  -2   9   3       40.35       51.41     27.45 o 
  -1   9   3       19.81       41.91     27.89 o 
   0   9   3      106.48      161.32     39.38 o 
   1   9   3      547.75      529.52     59.16 o 
   2   9   3      362.74      309.13     66.55 o 
   3   9   3      638.92      669.56     82.58 o 
   4   9   3      191.15      258.94     51.12 o 
   5   9   3      142.05      210.56     46.58 o 
   6   9   3      475.68      838.49    124.53 o 
 -14   0   4       97.60       72.40     43.97 o 
 -13   0   4      336.09      353.44     85.65 o 
 -12   0   4      931.86      839.23    132.17 o 
 -11   0   4      824.45      704.64    125.86 o 
 -10   0   4     4066.93     3926.34    204.87 o 
  -8   0   4     4033.34     4341.23    276.81 o 
  -7   0   4     3356.53     3370.66    221.09 o 
  -6   0   4    13682.70    11987.71    417.19 o 
  -5   0   4     1043.21      955.59     95.47 o 
  -4   0   4    16182.01    14136.35    402.36 o 
  -3   0   4     3979.87     4268.19    126.96 o 
  -2   0   4     3380.10     3197.37    408.79 o 
  -1   0   4     1246.84     1326.40    232.16 o 
   0   0   4      636.66      735.33     65.63 o 
   1   0   4    20710.17    19719.08   2279.96 o 
   2   0   4    16008.62    14834.05    283.21 o 
   3   0   4    28758.72    24826.95   1175.66 o 
   4   0   4    34734.85    31027.05    508.18 o 
   5   0   4    13526.75    12907.53    389.43 o 
   6   0   4     7316.39     7081.59    294.42 o 
   7   0   4    17601.20    16239.60    518.64 o 
   8   0   4     3102.59     2951.92    210.46 o 
   9   0   4     5637.71     5186.39    189.96 o 
  10   0   4     1154.17      993.60     83.17 o 
  11   0   4      760.68      683.98     83.97 o 
  12   0   4      303.99      509.81    129.30 o 
  13   0   4      110.82      121.13     61.38 o 
  14   0   4       33.01       32.23     36.03 o 
 -14   1   4      226.48      286.57     47.76 o 
 -13   1   4       93.56      142.57     38.24 o 
 -12   1   4      126.17      147.75     31.81 o 
 -11   1   4       45.66       70.22     17.73 o 
 -10   1   4      104.90      119.26     23.51 o 
  -9   1   4       86.50      100.97     21.95 o 
  -8   1   4      967.89      969.02    123.97 o 
  -7   1   4     1545.24     1364.86    139.27 o 
  -6   1   4     8098.45     7605.50    240.16 o 
  -5   1   4    17760.84    17316.56   1073.81 o 
  -4   1   4     9770.97     9384.54    237.79 o 
  -3   1   4    13723.20    12574.87    272.53 o 
  -2   1   4    47573.25    37762.43   1635.73 o 
  -1   1   4    36729.67    30873.79    405.31 o 
   0   1   4    32989.71    27376.61    625.12 o 
   1   1   4    12280.04    11848.77    147.91 o 
   2   1   4     7691.85     7948.88    114.55 o 
   3   1   4     3366.04     3588.17     93.44 o 
   4   1   4     1862.75     1915.06     68.81 o 
   5   1   4       76.45      104.99     19.44 o 
   6   1   4       31.34       20.78     33.05 o 
   7   1   4     2176.35     2065.72    115.63 o 
   8   1   4     3368.05     3215.66    158.29 o 
   9   1   4     2090.60     2037.43     74.92 o 
  10   1   4     2479.41     2435.38     93.95 o 
  11   1   4      936.32      983.76     78.23 o 
  12   1   4     1526.88     2106.40    180.70 o 
  13   1   4     1204.82     1630.40    212.40 o 
  14   1   4      522.13      666.75    102.68 o 
 -14   2   4       51.61       55.22     25.14 o 
 -13   2   4      124.79      123.96     34.16 o 
 -12   2   4      581.24      554.44     76.42 o 
 -11   2   4     1437.90     1433.59    104.31 o 
 -10   2   4     1687.47     1598.76     91.73 o 
  -9   2   4     2839.31     2832.70    116.67 o 
  -8   2   4     1813.06     1672.45    165.51 o 
  -7   2   4     2582.42     2309.43    187.61 o 
  -6   2   4     8050.85     7479.64    329.82 o 
  -5   2   4      272.02      274.50     34.72 o 
  -4   2   4       46.19      107.56     25.65 o 
  -3   2   4     4643.35     4736.21    137.50 o 
  -2   2   4       92.89      127.42     17.20 o 
  -1   2   4    10479.95    11321.17    299.34 o 
   0   2   4    12283.57    12076.78    179.41 o 
   1   2   4      681.88      632.64     22.79 o 
   2   2   4    18320.78    16361.02    149.12 o 
   3   2   4    14128.44    12759.42    155.04 o 
   4   2   4    27459.44    24875.85    395.48 o 
   5   2   4    10407.10     9500.43    203.22 o 
   6   2   4     7568.17     7042.49    224.12 o 
   7   2   4    10297.08     9316.97    385.04 o 
   8   2   4     6972.69     6202.15    321.11 o 
   9   2   4     2486.97     2290.30    102.07 o 
  10   2   4      636.99      613.01     58.22 o 
  11   2   4      339.44      345.06     43.62 o 
  12   2   4      537.04      525.41    113.32 o 
  13   2   4        9.63        9.12     16.78 o 
  14   2   4      160.60      225.88     54.78 o 
 -13   3   4      137.56      148.54     50.17 o 
 -12   3   4      160.09      213.07     50.24 o 
 -11   3   4      189.77      154.37     39.80 o 
 -10   3   4       61.10       30.78     32.71 o 
  -9   3   4      817.93      896.91     95.46 o 
  -8   3   4      618.77      538.37     68.97 o 
  -7   3   4      450.00      447.30     84.15 o 
  -6   3   4     5132.94     4904.01    273.20 o 
  -5   3   4     3284.12     3382.64    138.43 o 
  -4   3   4     4303.47     4343.30    250.62 o 
  -3   3   4    17310.08    16790.58    470.59 o 
  -2   3   4     8598.02     8243.20    168.73 o 
  -1   3   4     7124.03     6675.21    130.92 o 
   0   3   4    12962.81    12853.34    174.99 o 
   1   3   4     7510.00     7299.00    134.00 o 
   2   3   4    12109.83    11739.17    156.89 o 
   3   3   4    10738.22    10847.68    174.89 o 
   4   3   4     2204.21     2352.70     76.57 o 
   5   3   4        6.83        2.83      8.80 o 
   6   3   4      319.20      394.93     42.98 o 
   7   3   4      269.49      308.40     48.48 o 
   8   3   4     2024.37     1915.05    110.17 o 
   9   3   4      354.65      283.43     44.04 o 
  10   3   4     1252.13     1418.17    323.66 o 
  11   3   4     2452.34     2743.63    182.80 o 
  12   3   4      998.57      997.39    149.93 o 
  13   3   4      740.61      940.25    124.57 o 
 -12   4   4      387.44      488.34     98.99 o 
 -11   4   4      920.83      855.94    137.97 o 
 -10   4   4      327.98      308.01     82.34 o 
  -9   4   4     2665.31     2702.45    242.72 o 
  -8   4   4     1539.82     1291.18    159.91 o 
  -7   4   4     1224.64     1135.67     99.43 o 
  -6   4   4      979.33      831.38     76.77 o 
  -5   4   4     1211.05     1092.39    162.44 o 
  -4   4   4      768.69      840.85     71.72 o 
  -3   4   4      412.41      381.55     45.85 o 
  -2   4   4     2256.16     2633.18     97.19 o 
  -1   4   4       77.63       90.31     15.28 o 
   0   4   4     2265.82     2213.54     76.83 o 
   1   4   4     5999.11     5922.10    116.63 o 
   2   4   4     7116.30     6935.64    114.49 o 
   3   4   4      861.65      743.50     45.30 o 
   4   4   4     9345.64     9160.35    180.08 o 
   5   4   4     5084.41     4814.71    130.28 o 
   6   4   4     5875.85     5638.70    180.65 o 
   7   4   4     3611.53     3501.84    189.79 o 
   8   4   4     2156.61     2271.63    143.96 o 
   9   4   4      662.26      813.30     90.09 o 
  10   4   4     2112.40     2378.31    517.57 o 
  11   4   4      316.10      424.22    104.98 o 
  12   4   4      136.51      189.03     59.49 o 
  13   4   4       21.44       65.41     34.95 o 
 -12   5   4        6.13      -23.85     32.01 o 
 -11   5   4        7.58       22.38     20.76 o 
 -10   5   4       30.97       11.82     35.73 o 
  -9   5   4       28.01       65.77     46.73 o 
  -8   5   4      850.68      725.18    122.55 o 
  -7   5   4     1163.56     1122.22    149.32 o 
  -6   5   4      493.67      465.20     62.39 o 
  -5   5   4     2758.75     2810.66    153.37 o 
  -4   5   4     5192.45     5306.21    267.41 o 
  -3   5   4     2535.30     2724.34    199.15 o 
  -2   5   4     5070.33     4879.37    279.87 o 
  -1   5   4     4071.13     4144.61    110.20 o 
   0   5   4     3364.51     3167.73     94.46 o 
   1   5   4     4899.15     4576.50    115.15 o 
   2   5   4      978.73      903.66     54.86 o 
   3   5   4      467.22      424.54     46.37 o 
   4   5   4     1694.45     1704.78     94.50 o 
   5   5   4       57.36       73.63     17.86 o 
   6   5   4      335.96      263.46     99.32 o 
   7   5   4       18.66       26.01     38.51 o 
   8   5   4      174.83      214.44     87.19 o 
   9   5   4      472.02      589.18    153.13 o 
  10   5   4      519.83      592.02    142.49 o 
  11   5   4      265.24      298.57     80.54 o 
  12   5   4      251.56      355.83     74.06 o 
 -11   6   4      102.61      120.30     45.78 o 
 -10   6   4      198.73      267.51     69.99 o 
  -9   6   4       67.14       51.40     27.70 o 
  -8   6   4      555.67      518.43    102.98 o 
  -7   6   4      490.66      493.76     99.25 o 
  -6   6   4      105.03       49.38     17.35 o 
  -5   6   4      172.49      117.04     28.09 o 
  -4   6   4        6.86        6.62     15.64 o 
  -3   6   4       68.47       66.22     46.76 o 
  -2   6   4      188.09      127.24     26.56 o 
  -1   6   4      407.98      421.71     43.22 o 
   0   6   4      288.30      326.24     33.25 o 
   1   6   4      839.29      769.79     56.87 o 
   2   6   4     1759.98     1854.10     92.67 o 
   3   6   4     1123.79     1142.57    144.10 o 
   4   6   4      823.62      652.24     84.43 o 
   5   6   4     3253.99     3071.57    329.06 o 
   6   6   4      915.18     1106.92    216.78 o 
   7   6   4     1164.72     1475.49    202.00 o 
   8   6   4     1568.25     2338.57    330.24 o 
   9   6   4      773.36     1286.69    226.67 o 
  10   6   4      350.15      712.03    146.29 o 
  11   6   4      361.58      495.95     92.77 o 
  -9   7   4       71.96       77.56     31.85 o 
  -8   7   4      196.25      262.36     64.94 o 
  -7   7   4      492.03      524.92     95.74 o 
  -6   7   4      632.51      628.03     83.19 o 
  -5   7   4      720.57      621.68     83.95 o 
  -4   7   4      518.26      514.69     90.78 o 
  -3   7   4     1483.45     1261.69    122.98 o 
  -2   7   4     1540.05     1477.61    173.58 o 
  -1   7   4      213.62      256.85     41.09 o 
   0   7   4     1144.86     1041.30    103.13 o 
   1   7   4     1462.73     1383.38    120.52 o 
   2   7   4      202.35      193.84     46.01 o 
   3   7   4      411.03      450.97     75.80 o 
   4   7   4      115.43      139.55     42.79 o 
   5   7   4      151.62      159.92     49.38 o 
   6   7   4      226.93      266.30     59.11 o 
   7   7   4       26.16       18.27     19.44 o 
   8   7   4       15.81      -13.46     63.53 o 
   9   7   4        8.00       -9.26     33.27 o 
  10   7   4       52.95      137.29     49.30 o 
  -6   8   4        3.21        5.81     10.68 o 
  -5   8   4       56.67       81.33     29.87 o 
  -4   8   4        0.80       -0.89     17.96 o 
  -3   8   4       17.21        9.47     29.58 o 
  -2   8   4      236.24      226.18     55.86 o 
  -1   8   4       20.79       24.95     13.94 o 
   0   8   4       70.19       29.74     20.72 o 
   1   8   4      527.53      525.55     77.29 o 
   2   8   4       11.53       -2.49     17.89 o 
   3   8   4      158.66      139.72     41.19 o 
   4   8   4       76.10       85.19     32.73 o 
   5   8   4       54.13       50.71     26.68 o 
   6   8   4      721.61      848.86    100.96 o 
   7   8   4      515.38      716.06     93.49 o 
   8   8   4       18.95       95.16     44.60 o 
  -5   9   4       22.65       80.78     37.76 o 
  -4   9   4       36.38       32.47     25.15 o 
  -3   9   4       76.33      101.01     35.50 o 
  -2   9   4       17.08       25.99     12.48 o 
  -1   9   4       25.55       25.37     46.92 o 
   0   9   4       23.31       56.68     16.95 o 
   1   9   4       36.70       22.63      9.61 o 
   2   9   4      177.78      174.99     62.55 o 
   3   9   4      105.65      111.81     33.62 o 
   4   9   4       62.73       34.63     15.51 o 
   5   9   4      205.34      324.49     53.66 o 
 -14   1   5       49.14       60.29     22.39 o 
 -13   1   5       16.57       16.98     12.03 o 
 -12   1   5       56.34       60.68     21.26 o 
 -11   1   5      134.28      136.19     33.74 o 
 -10   1   5       82.45       58.57     27.70 o 
  -9   1   5       43.89       47.38     15.29 o 
  -8   1   5       50.63      337.02     74.58 o 
  -7   1   5       38.06        8.58     24.58 o 
  -6   1   5      432.01      476.31     62.37 o 
  -5   1   5       33.65       27.39     16.19 o 
  -4   1   5      188.19      211.98     39.05 o 
  -3   1   5       41.68       62.19     16.80 o 
  -2   1   5       88.87      113.42     19.98 o 
  -1   1   5      111.12      140.97     19.58 o 
   0   1   5       19.70       53.84     15.31 o 
   1   1   5     5808.26     6392.62    141.76 o 
   2   1   5      105.26      111.46     15.08 o 
   3   1   5       76.03       72.23     12.23 o 
   4   1   5      132.05      116.36     18.91 o 
   5   1   5     3085.09     3105.89    124.65 o 
   6   1   5      503.56      493.17     53.63 o 
   7   1   5       35.99       29.36     45.14 o 
   8   1   5        6.52       20.42     24.54 o 
   9   1   5     1355.20     1209.34     62.20 o 
  10   1   5       25.26       42.95     14.01 o 
  11   1   5      201.83      185.39     47.73 o 
  12   1   5       38.27       22.42     23.47 o 
  13   1   5        8.94       15.18     21.77 o 
  14   1   5        9.38       29.00     26.64 o 
 -14   2   5        9.41      103.97     41.01 o 
 -13   2   5      101.37       82.54     27.62 o 
 -12   2   5      241.54      224.19     37.95 o 
 -11   2   5      259.00      284.77     46.77 o 
 -10   2   5      107.66       78.96     25.28 o 
  -9   2   5       57.45       61.88     20.83 o 
  -8   2   5      139.17      124.35     52.11 o 
  -7   2   5     5363.03     4987.48    291.87 o 
  -6   2   5      248.65      206.73     55.66 o 
  -5   2   5     1939.78     2092.99    164.42 o 
  -4   2   5     3987.42     4078.63    216.66 o 
  -3   2   5     4036.28     4273.45    120.29 o 
  -2   2   5     1248.10     1326.55     85.57 o 
  -1   2   5     3094.63     3316.63    159.10 o 
   0   2   5     1101.16     1082.30     79.60 o 
   1   2   5       84.16      107.82     15.32 o 
   2   2   5      570.75      618.82     29.23 o 
   3   2   5     1826.25     1709.61     54.43 o 
   4   2   5      283.08      348.05     35.49 o 
   5   2   5       20.80       27.23     11.85 o 
   6   2   5     1941.89     1954.46    118.03 o 
   7   2   5      153.99      177.06     52.07 o 
   8   2   5      267.68      332.67     73.89 o 
   9   2   5       77.52       88.29     18.08 o 
  10   2   5       47.99       47.27     15.73 o 
  11   2   5       86.01       91.05     25.89 o 
  12   2   5      428.19      430.84     96.59 o 
  13   2   5      237.97      308.39     71.36 o 
  14   2   5       37.68       44.65     23.09 o 
 -13   3   5        0.95      -10.26     15.30 o 
 -12   3   5      273.77      178.59     41.22 o 
 -11   3   5       77.74       32.80     31.94 o 
 -10   3   5       13.47       26.35     17.71 o 
  -9   3   5       13.56       -9.14     40.10 o 
  -8   3   5     3741.72     3539.74    183.66 o 
  -7   3   5     1330.67     1257.88    148.94 o 
  -6   3   5      155.92      148.63     49.37 o 
  -5   3   5     2990.53     3084.96    219.26 o 
  -4   3   5     3368.92     3521.75    222.25 o 
  -3   3   5      251.90      309.39     57.12 o 
  -2   3   5     1105.47      996.80     73.75 o 
  -1   3   5       29.29       29.68     10.18 o 
   0   3   5      100.49      116.64     16.25 o 
   1   3   5      114.93      160.98     24.24 o 
   2   3   5     1849.30     2125.74     72.95 o 
   3   3   5     1296.43     1081.62     52.06 o 
   4   3   5      526.51      471.89     35.38 o 
   5   3   5     2780.90     2550.41    108.45 o 
   6   3   5      452.46      437.90     56.70 o 
   7   3   5     1919.11     1793.91    126.24 o 
   8   3   5      906.50      755.07     69.70 o 
   9   3   5       31.96       59.88     35.38 o 
  10   3   5      102.58       79.98     23.43 o 
  11   3   5      300.49      346.75     63.08 o 
  12   3   5        8.81       14.73     29.14 o 
  13   3   5      160.21      136.43     42.48 o 
 -12   4   5      121.54      136.61     49.04 o 
 -11   4   5       14.45      -26.36     33.67 o 
 -10   4   5      235.68      290.09     85.74 o 
  -9   4   5      389.28      402.55     98.66 o 
  -8   4   5       21.14       32.77     25.66 o 
  -7   4   5      493.31      614.98    106.70 o 
  -6   4   5       11.70       56.71     37.60 o 
  -5   4   5      592.39      550.50     61.60 o 
  -4   4   5      759.37      777.69     71.77 o 
  -3   4   5      946.16      963.02     76.69 o 
  -2   4   5     2980.09     2830.59    107.80 o 
  -1   4   5     1023.71      960.90     62.95 o 
   0   4   5     6997.76     7108.55    154.15 o 
   1   4   5     5858.25     6161.53    124.69 o 
   2   4   5     3040.72     3004.36     95.70 o 
   3   4   5     2696.22     2638.20     79.00 o 
   4   4   5       49.96       58.13     13.63 o 
   5   4   5        0.21       -4.77     13.88 o 
   6   4   5       62.52       88.45     23.10 o 
   7   4   5       43.19       15.71     16.86 o 
   8   4   5      582.55      632.66     87.05 o 
   9   4   5     2641.85     2721.76    277.62 o 
  10   4   5      742.85      819.62     98.30 o 
  11   4   5      780.70      963.20    144.03 o 
  12   4   5      341.33      295.46     67.49 o 
  13   4   5      432.00      440.62     70.60 o 
 -12   5   5       16.17       -3.26     17.98 o 
 -11   5   5       50.31       70.46     40.66 o 
 -10   5   5      129.98       89.91     45.44 o 
  -9   5   5      340.12      161.15     65.57 o 
  -8   5   5      256.41      263.05     72.18 o 
  -7   5   5     1172.87     1011.73    147.43 o 
  -6   5   5     1632.30     1445.80    170.65 o 
  -5   5   5     1297.67     1139.07     82.28 o 
  -4   5   5       43.01        9.52     15.87 o 
  -3   5   5      747.29      661.02     96.93 o 
  -2   5   5       29.19       20.84     18.92 o 
  -1   5   5      442.17      432.85     39.87 o 
   0   5   5     1029.98     1045.22     55.25 o 
   1   5   5     1118.51     1084.44     56.56 o 
   2   5   5     2080.16     1933.58     84.66 o 
   3   5   5     2698.64     2591.55    120.38 o 
   4   5   5     2913.60     2743.10    125.46 o 
   5   5   5      793.86      651.86     66.43 o 
   6   5   5     3467.64     3474.20    322.89 o 
   7   5   5     1671.89     1762.02    243.30 o 
   8   5   5      865.93     1038.19    191.12 o 
   9   5   5      405.52      353.55     93.74 o 
  10   5   5      251.41      371.25     99.69 o 
  11   5   5       30.41       16.59     20.01 o 
  12   5   5        9.94        3.13     16.84 o 
 -11   6   5      242.21      309.68     69.16 o 
 -10   6   5       39.34       60.56     30.50 o 
  -9   6   5       87.14       42.16     37.40 o 
  -8   6   5      256.49      217.20     68.18 o 
  -7   6   5       10.73      -11.50     35.10 o 
  -6   6   5      753.52      775.13     87.46 o 
  -5   6   5       14.11       15.70     19.81 o 
  -4   6   5      720.95      720.90     68.20 o 
  -3   6   5     1273.70     1200.18     85.81 o 
  -2   6   5     1773.69     1560.89     98.96 o 
  -1   6   5     1642.81     1557.17     74.61 o 
   0   6   5     2294.52     2099.02     74.60 o 
   1   6   5     1422.45     1231.03     66.73 o 
   2   6   5     2997.95     2750.58    133.16 o 
   3   6   5      245.57      307.01     76.80 o 
   4   6   5      152.23      147.88     42.93 o 
   5   6   5      918.07      779.75    155.47 o 
   6   6   5        4.01       16.16     26.12 o 
   7   6   5      861.04      667.19    159.93 o 
   8   6   5      384.40      444.26    128.69 o 
   9   6   5      390.26      605.43    138.85 o 
  10   6   5      403.78      644.88    119.93 o 
  11   6   5      867.24      998.28    130.48 o 
  -9   7   5      154.42      177.92     50.77 o 
  -8   7   5      449.23      574.12    101.57 o 
  -7   7   5     1285.96     1172.88    147.69 o 
  -6   7   5      401.75      377.75     60.95 o 
  -5   7   5      307.57      320.94     56.14 o 
  -4   7   5     1506.78     1196.35    160.95 o 
  -3   7   5      672.16      513.15    105.02 o 
  -2   7   5       11.36       30.38     20.12 o 
  -1   7   5        1.10      -11.18     15.78 o 
   0   7   5       45.79       44.46     18.70 o 
   1   7   5       63.41      121.22     37.66 o 
   2   7   5      571.82      524.29     76.26 o 
   3   7   5     2663.70     2374.00    173.49 o 
   4   7   5      390.52      328.59     62.84 o 
   5   7   5      531.18      690.56    150.61 o 
   6   7   5     2046.67     2378.01    179.63 o 
   7   7   5      601.11      706.81    116.98 o 
   8   7   5      277.55      463.73    118.08 o 
   9   7   5      334.93      601.25    117.67 o 
  10   7   5      168.78      235.05     54.82 o 
  -6   8   5      149.62      309.80     78.20 o 
  -5   8   5      168.66      220.41     70.03 o 
  -4   8   5      440.73      553.94    111.32 o 
  -3   8   5      410.30      425.46    105.34 o 
  -2   8   5     1442.31     1364.68    185.03 o 
  -1   8   5     1348.40     1318.64    246.56 o 
   0   8   5      316.82      345.73     60.88 o 
   1   8   5      394.96      374.62     65.32 o 
   2   8   5      381.71      360.49     81.69 o 
   3   8   5      442.91      492.11    112.43 o 
   4   8   5       18.75       31.78     25.93 o 
   5   8   5       82.90       63.57     41.38 o 
   6   8   5        0.24        3.82     18.29 o 
   7   8   5      234.31      213.83     43.41 o 
   8   8   5      158.55      143.44     49.08 o 
  -5   9   5      240.61      389.93     85.21 o 
  -4   9   5       95.66       56.83     41.75 o 
  -3   9   5      158.18      168.91     66.77 o 
  -2   9   5       65.70       65.55     21.68 o 
  -1   9   5       26.75       76.21     49.77 o 
   0   9   5       42.99       33.41     21.01 o 
   1   9   5      143.93      121.52     27.94 o 
   2   9   5       68.79       54.20     24.55 o 
   3   9   5      232.19      208.23     42.41 o 
   4   9   5      808.81      954.03    103.17 o 
   5   9   5      714.63      919.86    187.80 o 
 -14   0   6       62.96       21.17     16.33 o 
 -13   0   6       42.19        1.17     24.26 o 
 -12   0   6      196.62      169.73     58.54 o 
 -11   0   6      628.61      629.43    114.98 o 
 -10   0   6      451.07      253.80     68.50 o 
  -9   0   6     2056.76     1909.97    192.75 o 
  -8   0   6     2014.46     1601.39    199.33 o 
  -7   0   6     4848.55     4038.60    296.01 o 
  -6   0   6    11872.45    10289.06    455.27 o 
  -5   0   6     4282.51     3362.31    236.68 o 
  -4   0   6     4070.22     3658.98    241.34 o 
  -3   0   6    15661.39    15948.23    350.88 o 
  -2   0   6     3098.59     2711.44    283.13 o 
  -1   0   6     1319.03     1799.79    231.44 o 
   0   0   6     1585.80     2299.02    220.18 o 
   1   0   6     2936.05     3527.09    465.76 o 
   2   0   6     2453.01     3167.16    151.51 o 
   3   0   6     6781.64     6979.39    207.68 o 
   4   0   6    20888.12    20116.32    405.47 o 
   5   0   6     8826.97     8063.38    237.06 o 
   6   0   6     9212.73     8032.66    337.58 o 
   7   0   6    22982.53    19541.99    612.26 o 
   8   0   6     5386.74     4622.95    282.34 o 
   9   0   6    10803.45     9704.44    262.84 o 
  10   0   6     4458.18     4166.38    260.97 o 
  11   0   6     1437.44     1328.94    121.35 o 
  12   0   6     1236.70     1441.32    180.11 o 
  13   0   6      125.65      132.68     53.53 o 
 -14   1   6      193.50      192.25     34.78 o 
 -13   1   6      347.85      346.82     55.89 o 
 -12   1   6      402.90      448.18     70.47 o 
 -11   1   6      250.73      301.63     46.83 o 
 -10   1   6      507.01      560.09     63.93 o 
  -9   1   6       20.45       35.24     29.24 o 
  -8   1   6        3.96       33.98     43.48 o 
  -7   1   6       65.25       36.83     33.68 o 
  -6   1   6      525.74      489.78     98.19 o 
  -5   1   6     4061.18     3680.85    229.58 o 
  -4   1   6     3492.54     3198.17    212.43 o 
  -3   1   6    15697.61    14163.05    277.11 o 
  -2   1   6     4751.81     5456.92    177.23 o 
  -1   1   6    27597.99    24776.33    719.40 o 
   0   1   6    13857.57    13248.46    382.48 o 
   1   1   6    46552.04    44663.88    920.98 o 
   2   1   6    11623.33    11608.43    170.58 o 
   3   1   6    15777.86    14905.41    246.56 o 
   4   1   6    11907.61    11304.84    212.00 o 
   5   1   6     6518.44     6023.27    223.30 o 
   6   1   6     2700.34     2702.06    139.57 o 
   7   1   6     1226.55      972.73     83.23 o 
   8   1   6        4.77       -2.21     33.30 o 
   9   1   6        6.84       10.10     19.35 o 
  10   1   6      725.50      697.75     60.17 o 
  11   1   6      614.02      672.15     73.47 o 
  12   1   6      911.79     1053.03     86.16 o 
  13   1   6      422.76      488.32     88.94 o 
  14   1   6      822.34      919.25     99.17 o 
 -13   2   6      282.76      346.46     66.37 o 
 -12   2   6      220.26      216.38     39.69 o 
 -11   2   6      296.91      261.62     46.29 o 
 -10   2   6      987.90     1070.12     90.41 o 
  -9   2   6     4691.21     4843.95    189.66 o 
  -8   2   6     4877.36     4207.63    298.70 o 
  -7   2   6     2605.09     2340.05    211.90 o 
  -6   2   6     3506.62     3196.36    237.17 o 
  -5   2   6    16127.60    14592.25    512.68 o 
  -4   2   6     9974.54     8780.62    364.11 o 
  -3   2   6     3144.91     3193.83    110.02 o 
  -2   2   6     4339.40     4099.10    135.27 o 
  -1   2   6     1900.96     1952.92    105.96 o 
   0   2   6       81.99       82.45     39.33 o 
   1   2   6      438.72      560.74     40.43 o 
   2   2   6     6536.01     6739.31    145.51 o 
   3   2   6     1339.31     1083.08     52.10 o 
   4   2   6      843.84      633.70     62.34 o 
   5   2   6    18238.78    17109.85    531.19 o 
   6   2   6     7833.28     6886.43    242.81 o 
   7   2   6     3532.99     3052.33    221.42 o 
   8   2   6     4498.52     3933.19    157.01 o 
   9   2   6     3631.65     3339.04    189.86 o 
  10   2   6     2697.38     2674.40    144.98 o 
  11   2   6     1755.54     1752.19    116.84 o 
  12   2   6      322.69      312.33     57.43 o 
  13   2   6      296.43      225.58     55.22 o 
 -13   3   6       97.51      112.45     35.77 o 
 -12   3   6      304.72      515.92    126.36 o 
 -11   3   6      207.16      284.64     54.75 o 
 -10   3   6       25.32       20.19     16.28 o 
  -9   3   6     3165.56     3471.11    198.24 o 
  -8   3   6      192.16      218.26     43.11 o 
  -7   3   6      142.47      132.60     55.30 o 
  -6   3   6       28.59       19.39     24.46 o 
  -5   3   6     1966.72     1880.25    111.85 o 
  -4   3   6     6145.92     5497.91    289.26 o 
  -3   3   6     3542.48     3380.52    216.10 o 
  -2   3   6    16044.79    16238.41    380.35 o 
  -1   3   6    10947.95    11026.60    304.36 o 
   0   3   6    17380.72    15957.39    267.76 o 
   1   3   6    24881.34    23930.78    361.92 o 
   2   3   6    12393.38    11266.74    222.19 o 
   3   3   6     2975.80     2444.76     86.20 o 
   4   3   6    12344.84    11503.62    250.09 o 
   5   3   6     2662.87     2474.03    136.96 o 
   6   3   6     1233.48     1257.97    110.46 o 
   7   3   6       27.83       16.18     20.67 o 
   8   3   6       94.49      128.20     32.71 o 
   9   3   6      669.13      726.38     92.93 o 
  10   3   6       55.39       62.81     30.95 o 
  11   3   6      776.38      824.15     92.42 o 
  12   3   6      316.11      298.89     68.66 o 
  13   3   6      276.31      281.29     57.10 o 
 -12   4   6       99.76      132.78     52.75 o 
 -11   4   6      740.93      745.01    131.44 o 
 -10   4   6      354.74      448.42    106.96 o 
  -9   4   6      523.84      445.17    104.86 o 
  -8   4   6     1595.81     1461.61    185.40 o 
  -7   4   6     1964.04     1837.68    201.92 o 
  -6   4   6     2500.46     2145.65    208.45 o 
  -5   4   6     1363.79     1248.09    170.27 o 
  -4   4   6     1118.85     1003.42    138.96 o 
  -3   4   6     3242.05     2867.14    143.12 o 
  -2   4   6      180.85      187.56     51.68 o 
  -1   4   6      111.21       40.23     16.66 o 
   0   4   6       56.35       56.27     16.79 o 
   1   4   6      713.59      709.83     48.93 o 
   2   4   6     1208.20     1270.91     65.71 o 
   3   4   6      582.28      590.89     44.77 o 
   4   4   6     4480.73     3928.28    146.45 o 
   5   4   6     4775.75     4464.26    164.07 o 
   6   4   6     1921.38     1761.11    127.03 o 
   7   4   6     3987.59     3895.36    212.15 o 
   8   4   6     4673.51     4711.93    240.95 o 
   9   4   6     1270.10     1352.75    149.65 o 
  10   4   6     2135.43     2326.19    159.01 o 
  11   4   6     1597.33     1722.09    127.09 o 
  12   4   6      517.97      530.20     85.82 o 
 -12   5   6       28.13       61.88     37.41 o 
 -11   5   6      137.24      119.22     47.29 o 
 -10   5   6       36.13       75.69     50.26 o 
  -9   5   6       65.67       -0.93     17.58 o 
  -8   5   6      107.99      107.54     43.28 o 
  -7   5   6       48.67       30.15     31.36 o 
  -6   5   6      479.91      555.05    109.03 o 
  -5   5   6      368.98      337.37     49.20 o 
  -4   5   6     1280.42     1314.83    143.26 o 
  -3   5   6     1663.10     1743.79    163.76 o 
  -2   5   6     3198.53     3019.70    218.96 o 
  -1   5   6     4726.49     4253.70    186.55 o 
   0   5   6     2808.73     2715.00     95.40 o 
   1   5   6     1620.64     1458.59     76.63 o 
   2   5   6     4955.84     4479.04    138.17 o 
   3   5   6     4630.16     4313.58    162.10 o 
   4   5   6     3845.04     3715.73    193.80 o 
   5   5   6     1188.89     1188.07    169.09 o 
   6   5   6      768.32      503.33    116.11 o 
   7   5   6      876.55      774.83    150.63 o 
   8   5   6      282.11      340.45    100.22 o 
   9   5   6       30.11       29.03     24.53 o 
  10   5   6       43.77       47.81     31.91 o 
  11   5   6       99.03       90.48     28.82 o 
  12   5   6      110.00      132.48     35.58 o 
 -11   6   6      135.31      122.89     42.49 o 
 -10   6   6      239.45      241.19     63.68 o 
  -9   6   6      353.35      387.04     88.27 o 
  -8   6   6      541.40      588.39    116.59 o 
  -7   6   6      390.58      352.81     92.34 o 
  -6   6   6     1080.31     1219.56    113.47 o 
  -5   6   6     1429.85     1432.44    123.87 o 
  -4   6   6      142.62      131.67     28.32 o 
  -3   6   6      193.48      133.47     35.07 o 
  -2   6   6     1630.05     1297.19    108.57 o 
  -1   6   6      199.89       96.70     39.26 o 
   0   6   6      130.85       95.66     28.16 o 
   1   6   6      272.87      237.74     37.84 o 
   2   6   6      171.71      164.87     39.53 o 
   3   6   6      795.65      546.50     77.04 o 
   4   6   6      105.42      121.79     38.76 o 
   5   6   6      166.45      176.83     70.68 o 
   6   6   6      853.27      793.10    156.49 o 
   7   6   6     1246.19     1628.67    225.80 o 
   8   6   6     1299.84     1795.73    232.75 o 
   9   6   6      917.32     1296.75    177.57 o 
  10   6   6      377.00      543.30     97.13 o 
  11   6   6      293.56      323.66     58.72 o 
  -9   7   6       90.92       42.89     20.53 o 
  -8   7   6       11.92       10.75     26.65 o 
  -7   7   6      254.90      369.75     82.42 o 
  -6   7   6      137.86      194.67     44.00 o 
  -5   7   6      250.69      297.27     56.05 o 
  -4   7   6      251.02      276.87     55.36 o 
  -3   7   6      403.64      402.18     66.18 o 
  -2   7   6      796.26      712.42     85.67 o 
  -1   7   6      547.04      480.26     70.70 o 
   0   7   6      116.23      158.78     42.38 o 
   1   7   6      963.33      831.35    119.80 o 
   2   7   6      710.90      642.81    107.51 o 
   3   7   6      825.94      764.37     94.90 o 
   4   7   6      532.92      513.09     77.58 o 
   5   7   6      406.22      339.03     95.92 o 
   6   7   6      497.30      590.73     87.90 o 
   7   7   6      793.12     1007.60    105.25 o 
   8   7   6       17.03        9.18     17.11 o 
   9   7   6      212.44      401.09     83.83 o 
  -6   8   6       80.80       50.16     29.04 o 
  -5   8   6       12.31      -28.32     37.13 o 
  -4   8   6       22.99        3.57     27.48 o 
  -3   8   6       66.78       55.41     43.42 o 
  -2   8   6        7.74       32.67     41.60 o 
  -1   8   6       39.25       34.56     10.51 o 
   0   8   6        1.41       23.27     16.43 o 
   1   8   6        8.86       48.43     20.11 o 
   2   8   6        5.57       15.40     29.07 o 
   3   8   6        2.10        8.44     16.40 o 
   4   8   6      184.44      198.61     50.18 o 
   5   8   6       62.85       93.84     35.54 o 
   6   8   6        6.49      -27.18     76.43 o 
   7   8   6      191.03      223.60     36.79 o 
  -4   9   6       60.61      116.45     49.83 o 
  -3   9   6        4.64       -8.06     25.45 o 
  -2   9   6      224.06      321.74     93.17 o 
  -1   9   6      188.39      204.47     60.41 o 
   0   9   6      269.22      262.26     37.74 o 
   1   9   6       58.81       68.92     50.10 o 
   2   9   6      152.74      179.89     37.87 o 
   3   9   6      161.67      160.04     59.65 o 
   4   9   6       48.98       91.22     30.21 o 
   5   9   6      179.23      248.54     58.18 o 
 -14   1   7       35.73       20.64     10.91 o 
 -13   1   7        1.68       -9.89     16.17 o 
 -12   1   7        0.14       23.34     48.87 o 
 -11   1   7        0.17        4.11     18.21 o 
 -10   1   7       95.31       82.28     23.35 o 
  -9   1   7        4.90        1.58     11.50 o 
  -8   1   7       18.28      -17.08     36.45 o 
  -7   1   7      128.48       67.76     42.41 o 
  -6   1   7      559.37      434.66     72.41 o 
  -5   1   7     1675.66     1690.24    139.46 o 
  -4   1   7      190.54      113.67     36.83 o 
  -3   1   7     1145.74     1241.98     80.16 o 
  -2   1   7      598.06      749.47     56.66 o 
  -1   1   7      203.29      257.01     29.98 o 
   0   1   7     2297.98     2736.78    100.96 o 
   1   1   7        3.33       13.99      8.78 o 
   2   1   7     2309.82     2813.01     83.14 o 
   3   1   7       33.93       43.60     10.40 o 
   4   1   7     2959.28     3178.46    112.32 o 
   5   1   7      318.79      320.40     38.97 o 
   6   1   7        8.35       24.94     19.03 o 
   7   1   7      968.44      819.74     79.42 o 
   8   1   7      359.23      298.46     51.32 o 
   9   1   7      215.38      223.66     39.75 o 
  10   1   7      546.85      539.61     61.42 o 
  11   1   7     1547.68     1549.86    105.35 o 
  12   1   7        4.41        3.96     20.72 o 
  13   1   7      464.30      392.48     72.93 o 
 -13   2   7        1.46       13.13     18.36 o 
 -12   2   7       86.43       56.43     20.62 o 
 -11   2   7       21.03       34.40     22.62 o 
 -10   2   7      121.90       91.03     27.63 o 
  -9   2   7      249.03      160.36     49.92 o 
  -8   2   7      550.18      647.27     66.42 o 
  -7   2   7      862.65      794.05    133.75 o 
  -6   2   7      110.02       39.38     43.68 o 
  -5   2   7      271.62      280.11     72.77 o 
  -4   2   7      655.84      629.44    104.16 o 
  -3   2   7      557.27      610.87     49.73 o 
  -2   2   7      107.49       65.76     18.48 o 
  -1   2   7     1013.77     1063.14     74.70 o 
   0   2   7       47.65       82.21     16.99 o 
   1   2   7     3885.02     3979.61    141.23 o 
   2   2   7     2816.10     3337.65    138.66 o 
   3   2   7     2886.39     2894.86    119.03 o 
   4   2   7      647.21      671.06     69.80 o 
   5   2   7     1278.08     1276.15    159.52 o 
   6   2   7      208.87      239.46     45.78 o 
   7   2   7      571.99      536.60     94.67 o 
   8   2   7       10.11       -8.22      9.92 o 
   9   2   7       13.85       22.89     16.24 o 
  10   2   7      854.29      854.53     79.69 o 
  11   2   7      345.33      334.26     61.21 o 
  12   2   7       81.01      133.39     37.80 o 
  13   2   7       56.37       81.01     30.46 o 
 -12   3   7      341.07      346.00     55.31 o 
 -11   3   7       69.86       61.27     26.61 o 
 -10   3   7      733.11      584.57     82.82 o 
  -9   3   7       33.45       36.95     14.64 o 
  -8   3   7      210.91      214.02     47.68 o 
  -7   3   7     2868.43     2426.35    165.66 o 
  -6   3   7      430.14      439.49     94.23 o 
  -5   3   7     1093.55      970.12     85.73 o 
  -4   3   7     1708.49     1507.77    162.04 o 
  -3   3   7      503.42      424.89     86.63 o 
  -2   3   7      660.52      728.37     80.36 o 
  -1   3   7      736.52      671.09     77.43 o 
   0   3   7      215.18      223.05     48.18 o 
   1   3   7      603.76      852.41     80.41 o 
   2   3   7      187.80      210.32     30.58 o 
   3   3   7     3246.65     3343.64    176.35 o 
   4   3   7       97.95       71.18     22.92 o 
   5   3   7     1251.49     1167.73    151.01 o 
   6   3   7     1755.23     1526.62    118.23 o 
   7   3   7      518.94      500.24     56.87 o 
   8   3   7     1709.11     1681.36    231.53 o 
   9   3   7      510.53      518.28     77.16 o 
  10   3   7      677.47      732.53     88.48 o 
  11   3   7      102.98      103.08     29.05 o 
  12   3   7        3.29        7.17     12.39 o 
  13   3   7       13.49        1.29      9.69 o 
 -12   4   7       16.11      -27.29     29.58 o 
 -11   4   7     1096.02     1229.22    165.76 o 
 -10   4   7      235.22      257.87     74.52 o 
  -9   4   7      374.04      276.33     90.01 o 
  -8   4   7      890.14      794.40    143.36 o 
  -7   4   7       38.37       22.41     15.13 o 
  -6   4   7        7.72       15.69     21.79 o 
  -5   4   7       37.63       51.53     27.38 o 
  -4   4   7       94.31      111.87     49.51 o 
  -3   4   7       23.33       11.75     26.70 o 
  -2   4   7     2152.46     1991.69    209.76 o 
  -1   4   7     3860.00     4364.36    270.99 o 
   0   4   7     2691.00     2575.73    155.34 o 
   1   4   7      975.54      977.81     73.71 o 
   2   4   7     1502.71     1461.09     76.33 o 
   3   4   7      751.10      733.13     62.29 o 
   4   4   7     1356.81     1250.35    103.08 o 
   5   4   7     1086.94     1058.02    100.13 o 
   6   4   7      256.75      250.16     36.14 o 
   7   4   7      426.55      415.43     69.22 o 
   8   4   7      112.45       63.98     19.20 o 
   9   4   7       68.19       27.17     19.93 o 
  10   4   7      118.58       88.72     33.15 o 
  11   4   7      527.87      514.53     65.95 o 
  12   4   7      169.98      219.73     49.88 o 
 -12   5   7        6.82       11.64      9.81 o 
 -11   5   7        2.02        8.15     25.54 o 
 -10   5   7       12.75       40.20     37.58 o 
  -9   5   7      437.76      401.41     97.48 o 
  -8   5   7      257.62      147.31     57.04 o 
  -7   5   7       84.75       63.23     30.38 o 
  -6   5   7     1235.82     1162.14    167.81 o 
  -5   5   7      733.42      670.23     81.36 o 
  -4   5   7      590.58      465.92     62.89 o 
  -3   5   7     2563.49     2340.28    198.34 o 
  -2   5   7     1140.45      915.64    123.76 o 
  -1   5   7       48.97       18.95     26.29 o 
   0   5   7      489.19      440.44     63.86 o 
   1   5   7      309.18      336.50     45.14 o 
   2   5   7      905.59      837.90     61.24 o 
   3   5   7      385.92      339.34     46.45 o 
   4   5   7      814.33      689.25     71.09 o 
   5   5   7     1277.46      938.23    149.83 o 
   6   5   7     1454.30     1103.63    170.97 o 
   7   5   7      840.49     1027.08    166.04 o 
   8   5   7     1090.21     1281.28    184.76 o 
   9   5   7     1211.06     1322.67    116.69 o 
  10   5   7      441.51      455.01     53.44 o 
  11   5   7      320.37      298.51     57.73 o 
 -10   6   7      324.50      423.22     86.62 o 
  -9   6   7      179.88      240.32     69.22 o 
  -8   6   7       65.11       42.83     33.75 o 
  -7   6   7      381.04      274.20     84.10 o 
  -6   6   7       84.52       79.73     32.86 o 
  -5   6   7       66.32       90.58     57.40 o 
  -4   6   7        8.14       15.21     13.43 o 
  -3   6   7      360.32      330.28     57.88 o 
  -2   6   7      869.73      835.20     90.50 o 
  -1   6   7     1117.26      894.68     92.00 o 
   0   6   7     4647.44     3723.45    191.69 o 
   1   6   7      645.25      544.93     84.83 o 
   2   6   7     1354.78     1201.35    267.37 o 
   3   6   7     4182.88     3548.58    265.21 o 
   4   6   7     1344.30     1228.40    173.71 o 
   5   6   7       63.27      178.24     68.58 o 
   6   6   7      563.17      566.77    123.00 o 
   7   6   7       31.96       34.68     32.88 o 
   8   6   7        6.80       53.39     22.40 o 
   9   6   7      377.95      407.52     88.70 o 
  10   6   7      117.52       95.21     25.46 o 
  -9   7   7      110.60      129.02     46.02 o 
  -8   7   7      113.07       94.26     39.85 o 
  -7   7   7      452.44      570.22    107.75 o 
  -6   7   7      564.83      475.87     72.49 o 
  -5   7   7      979.44     1073.78    110.46 o 
  -4   7   7      991.61     1037.09    110.75 o 
  -3   7   7      331.92      378.05     53.95 o 
  -2   7   7      951.08      694.08    116.53 o 
  -1   7   7     1593.72     1111.37    108.78 o 
   0   7   7       98.65       42.81     21.71 o 
   1   7   7      551.32      473.65     73.21 o 
   2   7   7       99.99       63.41     31.29 o 
   3   7   7      151.87       72.01     26.60 o 
   4   7   7     1484.95     1210.85    127.59 o 
   5   7   7      726.07      626.87    124.88 o 
   6   7   7      689.45      744.57    139.48 o 
   7   7   7     1468.62     1733.91    131.83 o 
   8   7   7     1134.24     1523.44    167.28 o 
   9   7   7      451.45      650.75     69.63 o 
  -6   8   7      209.79      178.03     53.98 o 
  -5   8   7        7.12       10.33     26.07 o 
  -4   8   7       90.05      122.25     47.68 o 
  -3   8   7      265.20      291.70     87.73 o 
  -2   8   7       24.70       99.22     56.90 o 
  -1   8   7      153.95      204.50     44.17 o 
   0   8   7      896.84      874.33    210.38 o 
   1   8   7      990.10      900.16     71.57 o 
   2   8   7      825.21      761.20     64.41 o 
   3   8   7      853.92      785.20     91.36 o 
   4   8   7      439.57      647.42     70.55 o 
   5   8   7      236.69      255.57     41.99 o 
   6   8   7      147.49      171.47     33.89 o 
   7   8   7      137.95      169.02     28.38 o 
  -4   9   7      376.13      479.65    100.82 o 
  -3   9   7      260.53      407.46     99.08 o 
  -2   9   7      150.16      179.13     68.89 o 
  -1   9   7       74.91       56.29     19.82 o 
   0   9   7       36.03       21.35     10.08 o 
   1   9   7       22.97       13.88     11.27 o 
   2   9   7       16.51       12.28     13.94 o 
   3   9   7      102.23      143.69     32.17 o 
   4   9   7      127.31      150.00     46.05 o 
 -13   0   8       13.83      -18.24     18.24 o 
 -12   0   8        4.69       -1.79     19.37 o 
 -11   0   8      183.17      105.09     46.92 o 
 -10   0   8      166.98      221.34     70.20 o 
  -9   0   8     2548.86     2635.12    245.30 o 
  -8   0   8     4553.57     4316.54    305.48 o 
  -7   0   8     7432.03     6315.03    469.44 o 
  -6   0   8     5781.49     4950.27    387.48 o 
  -5   0   8     6508.69     5985.82    418.07 o 
  -4   0   8     9549.16     9528.31    300.68 o 
  -3   0   8    28566.05    27736.49    587.47 o 
  -2   0   8    22477.17    25969.15    558.80 o 
  -1   0   8     7297.14     9303.76    285.32 o 
   0   0   8     2230.63     3102.30    165.65 o 
   1   0   8     3932.87     5141.78    273.86 o 
   2   0   8     2445.90     3262.89    335.41 o 
   3   0   8     6309.01     7954.43    552.38 o 
   4   0   8     1709.51     1668.80    108.42 o 
   5   0   8     1715.32     1695.10    109.76 o 
   6   0   8     2290.08     2061.52    181.26 o 
   7   0   8     6786.33     6025.99    336.11 o 
   8   0   8     9528.78     8218.58    289.85 o 
   9   0   8      231.20      195.32     52.84 o 
  10   0   8     1582.85     1409.65    122.16 o 
  11   0   8     3398.40     3120.73    181.76 o 
  12   0   8     2511.78     2735.05    220.63 o 
  13   0   8      351.75      321.34     62.99 o 
 -13   1   8      216.77      222.23     43.70 o 
 -12   1   8      894.54      866.90    139.69 o 
 -11   1   8      223.70      225.95     47.83 o 
 -10   1   8      733.30      896.77    100.68 o 
  -9   1   8     2165.48     2477.95    168.95 o 
  -8   1   8      867.31      921.02     84.72 o 
  -7   1   8      512.37      445.37    113.50 o 
  -6   1   8     1118.37     1269.65    171.48 o 
  -5   1   8       31.90       43.83     30.46 o 
  -4   1   8      271.90      259.08     60.45 o 
  -3   1   8     1107.36     1399.23     90.06 o 
  -2   1   8     3867.58     4451.15    266.98 o 
  -1   1   8    11489.42    14179.35    286.97 o 
   0   1   8     9523.80    11558.41    246.39 o 
   1   1   8    14296.15    17411.43    496.42 o 
   2   1   8    25986.05    28915.03    615.17 o 
   3   1   8    19251.72    19401.18    371.22 o 
   4   1   8    15902.32    16308.20    359.34 o 
   5   1   8    10156.50     9506.85    494.97 o 
   6   1   8     9776.85     8682.54    396.13 o 
   7   1   8     4933.20     4631.47    300.15 o 
   8   1   8     1390.94     1289.44    111.74 o 
   9   1   8      689.85      700.12     68.09 o 
  10   1   8       34.91       10.09     14.93 o 
  11   1   8       91.21       70.07     15.65 o 
  12   1   8      488.29      643.25     61.77 o 
  13   1   8      175.08      175.27     44.50 o 
 -13   2   8        5.29       32.91     20.21 o 
 -12   2   8        1.61      -13.13     14.24 o 
 -11   2   8      163.81       81.84     47.89 o 
 -10   2   8      169.47      127.91     32.04 o 
  -9   2   8      232.13      217.56     39.29 o 
  -8   2   8      879.35      976.52     85.37 o 
  -7   2   8     1810.35     1496.62    198.82 o 
  -6   2   8     3901.39     3421.14    293.43 o 
  -5   2   8     5544.37     4523.92    324.13 o 
  -4   2   8     8855.02     7749.42    422.30 o 
  -3   2   8     2009.39     1961.07     96.67 o 
  -2   2   8    13056.81    14222.41    342.18 o 
  -1   2   8     9391.73     9670.67    250.05 o 
   0   2   8     1135.53      975.38    102.77 o 
   1   2   8     5829.00     6682.11    191.38 o 
   2   2   8     2714.58     3208.25    133.94 o 
   3   2   8      992.51     1083.18     75.85 o 
   4   2   8      355.43      490.76     62.68 o 
   5   2   8      461.39      362.18     57.32 o 
   6   2   8     6589.45     6037.13    279.09 o 
   7   2   8     2767.04     2273.61    209.25 o 
   8   2   8     3184.11     3258.82    245.61 o 
   9   2   8     8438.53     8343.82    359.47 o 
  10   2   8     3089.84     3084.51    234.86 o 
  11   2   8     2765.26     2901.89    171.15 o 
  12   2   8     2019.91     2123.81    167.41 o 
  13   2   8      646.79      670.77     79.27 o 
 -12   3   8      189.49      227.89     61.04 o 
 -11   3   8     1364.26     1498.42    139.78 o 
 -10   3   8      330.86      376.87     64.09 o 
  -9   3   8       34.43       54.84     32.00 o 
  -8   3   8     1277.86     1364.90    127.48 o 
  -7   3   8      471.03      579.15     81.15 o 
  -6   3   8       12.64       18.69     31.57 o 
  -5   3   8       17.52       32.84     23.93 o 
  -4   3   8      378.86      406.36     94.83 o 
  -3   3   8      472.83      501.63    104.41 o 
  -2   3   8     2294.11     2447.89    180.07 o 
  -1   3   8     6247.94     6270.52    267.12 o 
   0   3   8     4363.48     4845.65    211.76 o 
   1   3   8     6115.90     5642.52    323.35 o 
   2   3   8    14634.29    14248.62    773.99 o 
   3   3   8     6911.95     6240.09    318.99 o 
   4   3   8     9666.47     8787.37    459.94 o 
   5   3   8     5624.15     4826.20    216.71 o 
   6   3   8     4733.26     4290.43    211.79 o 
   7   3   8     4037.50     4405.34    580.31 o 
   8   3   8     2529.51     2706.30    299.86 o 
   9   3   8      238.56      156.46     34.43 o 
  10   3   8      291.00      262.31     51.19 o 
  11   3   8      143.59      115.19     27.07 o 
  12   3   8      136.70      144.38     40.94 o 
 -12   4   8        5.91       16.96     17.39 o 
 -11   4   8      459.25      350.57     84.63 o 
 -10   4   8      704.30      643.68    123.36 o 
  -9   4   8       28.81       -7.04     22.31 o 
  -8   4   8     1276.15     1245.13    181.00 o 
  -7   4   8      981.32     1061.95    161.23 o 
  -6   4   8     2702.59     2753.52    261.05 o 
  -5   4   8     3192.88     2984.89    187.15 o 
  -4   4   8     4141.04     3520.67    185.96 o 
  -3   4   8     4567.08     4168.16    332.31 o 
  -2   4   8     5788.88     5567.61    397.23 o 
  -1   4   8      508.31      452.50     83.95 o 
   0   4   8     9087.20     8775.40    734.03 o 
   1   4   8     4881.85     4919.76    393.84 o 
   2   4   8      567.26      508.16     69.52 o 
   3   4   8        6.01       -1.07     20.48 o 
   4   4   8        3.53        0.44     13.17 o 
   5   4   8      471.81      334.00     59.72 o 
   6   4   8       76.35      108.89     36.60 o 
   7   4   8     1251.93     1168.63    117.59 o 
   8   4   8     1865.18     1945.57    149.55 o 
   9   4   8     2575.14     2640.16    178.89 o 
  10   4   8      901.43      916.50     77.72 o 
  11   4   8     1624.52     1597.38    109.30 o 
  12   4   8      521.56      513.05     65.99 o 
 -11   5   8       60.75      100.49     38.76 o 
 -10   5   8       21.02       22.73     15.55 o 
  -9   5   8      568.07      597.17    120.38 o 
  -8   5   8      350.90      335.08     96.15 o 
  -7   5   8       39.29       28.89     35.21 o 
  -6   5   8      102.79       69.46     40.07 o 
  -5   5   8        1.04       15.89     11.54 o 
  -4   5   8      232.05      221.92     68.30 o 
  -3   5   8      401.03      468.36     67.33 o 
  -2   5   8     1431.00     1379.21    160.98 o 
  -1   5   8     1456.58     1362.77    162.84 o 
   0   5   8     1670.52     1386.16    117.80 o 
   1   5   8     5477.86     4756.49    225.02 o 
   2   5   8     4510.36     4095.04    206.37 o 
   3   5   8     1402.13     1113.41    108.91 o 
   4   5   8     3549.96     3311.17    267.12 o 
   5   5   8     5043.46     4306.42    283.14 o 
   6   5   8     1783.02     1762.19    212.90 o 
   7   5   8      834.94      983.47    156.23 o 
   8   5   8     1282.69     1116.96    160.43 o 
   9   5   8      766.97      797.34     89.59 o 
  10   5   8      222.54      236.99     35.12 o 
  11   5   8       21.86       19.68     13.93 o 
 -10   6   8       91.40      135.86     47.99 o 
  -9   6   8      353.89      479.70     98.17 o 
  -8   6   8      403.24      418.85    100.99 o 
  -7   6   8      955.43     1137.89    171.78 o 
  -6   6   8      226.73      274.04     55.25 o 
  -5   6   8      876.47     1064.77    125.50 o 
  -4   6   8     1471.02     1496.01    258.07 o 
  -3   6   8      572.02      448.76     69.19 o 
  -2   6   8      685.14      615.88     80.16 o 
  -1   6   8      940.41      693.40     83.16 o 
   0   6   8       33.78       58.34     25.00 o 
   1   6   8      132.10       76.33     26.93 o 
   2   6   8       98.25       67.43     33.94 o 
   3   6   8       55.07       51.39     26.74 o 
   4   6   8      236.13      246.90     52.79 o 
   5   6   8      603.84      481.88     72.71 o 
   6   6   8      605.27      449.23    103.04 o 
   7   6   8       14.03       62.40     45.69 o 
   8   6   8      293.56      385.62     86.54 o 
   9   6   8      189.09      259.27     71.92 o 
  10   6   8      555.72      562.08     97.19 o 
  -9   7   8       25.77       18.03     16.46 o 
  -8   7   8       10.22       17.24     23.76 o 
  -7   7   8        6.88        1.13     35.49 o 
  -6   7   8        8.66      -25.00     86.90 o 
  -5   7   8       35.03       20.95     16.10 o 
  -4   7   8       42.28       74.51     28.31 o 
  -3   7   8       12.14       -4.19     15.42 o 
  -2   7   8       20.51       40.23     26.18 o 
  -1   7   8      686.95      595.69     79.81 o 
   0   7   8      843.65      617.81     81.39 o 
   1   7   8      324.34      246.35     42.21 o 
   2   7   8      205.66      164.79     34.76 o 
   3   7   8      716.61      593.89     80.09 o 
   4   7   8     1145.57     1050.08    107.53 o 
   5   7   8     1193.77     1272.97    123.63 o 
   6   7   8      369.42      365.47     88.43 o 
   7   7   8      694.27      791.14     70.33 o 
   8   7   8      386.96      471.15     62.18 o 
   9   7   8      191.06      237.20     66.66 o 
  -7   8   8       51.28       80.09     32.35 o 
  -6   8   8      111.31      130.33     46.64 o 
  -5   8   8      327.32      396.24     92.07 o 
  -4   8   8       65.10       74.99     44.45 o 
  -3   8   8      114.63      104.72     48.58 o 
  -2   8   8       49.85       72.96     45.71 o 
  -1   8   8      390.51      493.96    113.44 o 
   0   8   8       94.27       98.64     21.97 o 
   1   8   8       66.29       39.03     14.95 o 
   2   8   8      362.13      268.78     36.92 o 
   3   8   8      143.96       47.93     25.78 o 
   4   8   8        1.83       13.92     22.28 o 
   5   8   8       60.82       19.48     17.73 o 
   6   8   8       65.46       88.89     19.73 o 
  -3   9   8      105.22      177.27     65.02 o 
  -2   9   8        4.56      -13.11     19.00 o 
  -1   9   8       13.62      -17.40     38.96 o 
   0   9   8       64.33       30.72     25.43 o 
   1   9   8       22.58       41.44     23.68 o 
   2   9   8       15.39       -3.88     15.19 o 
   3   9   8      108.92      185.06     54.33 o 
 -13   1   9        0.58        5.03     15.61 o 
 -12   1   9        0.42        4.66     13.19 o 
 -11   1   9       22.16       24.95     32.24 o 
 -10   1   9       56.17       68.09     23.50 o 
  -9   1   9      552.92      507.39     77.62 o 
  -8   1   9      781.04      812.51     98.77 o 
  -7   1   9        1.96      -26.55     37.95 o 
  -6   1   9       73.87       80.41     45.94 o 
  -5   1   9      935.85      964.88    239.91 o 
  -4   1   9        6.61       60.71     43.56 o 
  -3   1   9      977.53     1363.79    104.14 o 
  -2   1   9      345.31      409.83     49.34 o 
  -1   1   9      303.35      459.57     43.20 o 
   0   1   9      471.25      693.25     52.45 o 
   1   1   9     4293.62     6024.20    192.52 o 
   2   1   9      867.83      947.77     63.81 o 
   3   1   9        6.72       -6.36     12.19 o 
   4   1   9     1724.37     1981.99     87.97 o 
   5   1   9      132.19      131.16     34.93 o 
   6   1   9      481.67      332.26     79.26 o 
   7   1   9       89.35       40.97     17.71 o 
   8   1   9      135.77       70.14     38.58 o 
   9   1   9     1064.68      995.05    151.64 o 
  10   1   9      126.18      105.27     25.27 o 
  11   1   9      598.10      518.18     55.78 o 
  12   1   9        3.83       -9.04     45.80 o 
  13   1   9       42.78       37.84     18.58 o 
 -13   2   9       16.13       10.75     11.67 o 
 -12   2   9       10.49       12.14     34.38 o 
 -11   2   9       71.36       -2.39     15.02 o 
 -10   2   9       23.51       22.14     14.32 o 
  -9   2   9      306.42      363.90     54.75 o 
  -8   2   9      469.09      500.13     62.84 o 
  -7   2   9      197.61      137.61     32.11 o 
  -6   2   9       55.58       76.59     44.50 o 
  -5   2   9      334.34      373.00    104.96 o 
  -4   2   9      106.20      174.54     71.85 o 
  -3   2   9      701.96      972.41     81.74 o 
  -2   2   9        0.84       15.51     17.73 o 
  -1   2   9      115.78      126.61     34.59 o 
   0   2   9     1723.35     1865.75    134.46 o 
   1   2   9      459.74      528.30     53.66 o 
   2   2   9     2529.15     3074.16    138.72 o 
   3   2   9      132.29      124.62     26.61 o 
   4   2   9      670.62      600.99     76.35 o 
   5   2   9      542.55      559.21     73.66 o 
   6   2   9      893.83      910.89     99.96 o 
   7   2   9     1120.24     1123.65    114.71 o 
   8   2   9      152.23      169.46     66.02 o 
   9   2   9      112.79      152.03     38.15 o 
  10   2   9      303.16      225.85     48.82 o 
  11   2   9      188.43      220.55     43.73 o 
  12   2   9      141.59      165.57     35.11 o 
 -12   3   9       35.36       47.54     46.94 o 
 -11   3   9      299.40      392.76     61.72 o 
 -10   3   9        1.42       -5.55     12.82 o 
  -9   3   9       15.21       13.50     12.98 o 
  -8   3   9       80.53       62.16     38.56 o 
  -7   3   9       24.38       15.57     20.74 o 
  -6   3   9      170.34      120.83     36.56 o 
  -5   3   9      293.78      239.54     80.15 o 
  -4   3   9     1146.22     1014.46    166.47 o 
  -3   3   9      830.40      755.43    152.11 o 
  -2   3   9      231.36      217.35     46.92 o 
  -1   3   9     3555.64     3776.05    506.41 o 
   0   3   9       48.65       70.59     23.34 o 
   1   3   9       80.15       57.12     46.17 o 
   2   3   9      931.43      923.42     94.54 o 
   3   3   9       43.10       34.11     23.38 o 
   4   3   9     1018.45      933.83     95.34 o 
   5   3   9      423.76      416.19     65.04 o 
   6   3   9      624.70      500.10     59.13 o 
   7   3   9      247.19      293.94     83.16 o 
   8   3   9     2002.13     1888.78    122.41 o 
   9   3   9      732.33      772.45     76.31 o 
  10   3   9      771.79      646.85     78.79 o 
  11   3   9      465.21      427.55     58.40 o 
  12   3   9      283.08      264.17     47.78 o 
 -12   4   9       25.45       15.58     17.67 o 
 -11   4   9       55.26      118.96     46.80 o 
 -10   4   9      577.31      526.13    108.73 o 
  -9   4   9      396.96      342.60     88.02 o 
  -8   4   9       71.92       24.06     44.90 o 
  -7   4   9      365.04      359.24     96.82 o 
  -6   4   9      860.92      750.97    136.40 o 
  -5   4   9      426.50      357.51     61.45 o 
  -4   4   9       82.20       65.17     26.48 o 
  -3   4   9        0.42       72.33     49.46 o 
  -2   4   9      122.46       75.46     34.46 o 
  -1   4   9       14.13       41.58     25.78 o 
   0   4   9     2176.99     2482.97    217.18 o 
   1   4   9     1734.93     1870.56    140.82 o 
   2   4   9     1327.81     1072.19    105.14 o 
   3   4   9     2253.26     2280.05    224.10 o 
   4   4   9     1883.36     1664.98    136.48 o 
   5   4   9     2872.11     2588.47    226.12 o 
   6   4   9      588.54      519.17    103.12 o 
   7   4   9      463.38      443.76     98.12 o 
   8   4   9       77.85      101.62     29.02 o 
   9   4   9      128.42      138.85     32.84 o 
  10   4   9       32.86        9.79     13.08 o 
  11   4   9       54.60       26.50     13.83 o 
 -11   5   9       87.29      189.64     47.44 o 
 -10   5   9       44.81       95.43     40.46 o 
  -9   5   9       86.05      122.95     53.11 o 
  -8   5   9      353.01      277.07    108.35 o 
  -7   5   9       11.99      -45.42     45.42 o 
  -6   5   9      163.92      254.07     80.44 o 
  -5   5   9     1722.79     1569.61    227.18 o 
  -4   5   9     2054.14     1751.78    197.96 o 
  -3   5   9     1574.06     1164.67    108.39 o 
  -2   5   9     1474.06     1063.94    184.42 o 
  -1   5   9     1225.84      996.12     93.64 o 
   0   5   9     6980.61     5793.71    211.67 o 
   1   5   9      830.27      573.67     61.46 o 
   2   5   9       80.53       65.27     29.51 o 
   3   5   9      124.23       85.97     33.49 o 
   4   5   9      115.69       40.45     21.39 o 
   5   5   9      313.82      171.56     61.18 o 
   7   5   9     2496.54     2363.06    232.50 o 
   8   5   9      422.39      361.55     51.78 o 
   9   5   9     1121.26     1130.35     82.71 o 
  10   5   9     1645.23     1683.99    162.58 o 
 -10   6   9      196.56      287.99     62.34 o 
  -9   6   9      160.56      111.72     46.98 o 
  -8   6   9      490.74      440.52     65.39 o 
  -7   6   9      190.18      183.76     57.12 o 
  -6   6   9      361.43      326.45     97.26 o 
  -5   6   9      186.47      147.10     43.30 o 
  -4   6   9      123.84       32.35     37.45 o 
  -3   6   9        3.34        2.42     14.04 o 
  -2   6   9      330.57      292.25     57.31 o 
  -1   6   9       22.41        2.47     16.78 o 
   0   6   9      464.23      307.03     58.85 o 
   1   6   9     1816.30     1407.36    218.92 o 
   2   6   9      922.29      844.67     91.62 o 
   3   6   9     1690.64     1568.38    143.34 o 
   4   6   9     1212.47     1228.93    169.54 o 
   5   6   9     1284.86     1301.91    169.89 o 
   6   6   9      758.84      837.65    132.19 o 
   7   6   9      655.06      648.63     82.90 o 
   8   6   9       94.24      162.16     38.19 o 
   9   6   9      139.19      147.06     31.82 o 
  -8   7   9       27.89       77.30     22.57 o 
  -7   7   9      164.91      124.48     33.21 o 
  -6   7   9      354.29      348.95     59.58 o 
  -5   7   9       26.63       -0.01     23.92 o 
  -4   7   9      359.02      417.09     72.57 o 
  -3   7   9     1307.37     1041.01    114.54 o 
  -2   7   9      418.38      304.80     60.17 o 
  -1   7   9      435.95      352.95     63.21 o 
   0   7   9      260.21      130.36     41.73 o 
   1   7   9      138.71       69.19     26.61 o 
   2   7   9       85.55       66.13     25.58 o 
   3   7   9       14.01       43.14     33.01 o 
   4   7   9        5.83        6.24     23.52 o 
   5   7   9      127.79       59.22     28.74 o 
   6   7   9      502.79      531.87     72.53 o 
   7   7   9      258.18      250.72     35.30 o 
   8   7   9      528.75      542.40    100.66 o 
  -6   8   9       65.56       66.23     36.11 o 
  -5   8   9      105.80      137.72     43.81 o 
  -4   8   9      128.87       95.84     26.59 o 
  -3   8   9        0.10      -13.92     40.65 o 
  -2   8   9      200.32      269.04     85.53 o 
  -1   8   9       30.16      125.87     66.66 o 
   0   8   9      344.75      334.15     47.53 o 
   1   8   9      608.99      547.01     78.81 o 
   2   8   9      642.09      693.16    118.01 o 
   3   8   9      837.21      906.51     97.57 o 
   4   8   9      818.34     1138.99    157.85 o 
   5   8   9      712.19     1110.67    102.10 o 
   6   8   9      566.12      737.32     71.96 o 
   2   9   9       14.33       -1.42     11.65 o 
 -13   0  10       30.28       53.25     27.61 o 
 -12   0  10      716.37      729.50    115.48 o 
 -11   0  10       47.28       33.50     34.43 o 
 -10   0  10      455.49      480.94    109.69 o 
  -9   0  10       57.93       13.48     39.07 o 
  -8   0  10       45.02       49.65     39.19 o 
  -7   0  10       39.72       57.27     52.07 o 
  -6   0  10      837.99      773.10    171.46 o 
  -5   0  10     6688.17     6253.19    471.24 o 
  -4   0  10     7036.43     7580.18    291.15 o 
  -3   0  10     4468.16     5179.92    233.93 o 
  -2   0  10     4315.04     5208.73    224.01 o 
  -1   0  10    18965.64    25735.26   1552.46 o 
   0   0  10    11747.85    15903.09   1042.48 o 
   1   0  10    11432.60    13933.89    355.12 o 
   2   0  10    10042.71    13798.79    366.63 o 
   3   0  10    13081.95    17029.09    993.39 o 
   4   0  10     1695.75     2180.01    196.75 o 
   5   0  10       11.32        6.45     19.60 o 
   6   0  10      274.89      231.39     64.07 o 
   7   0  10      708.26      655.46     95.76 o 
   8   0  10      375.88      272.25     80.64 o 
   9   0  10     6946.96     6037.06    384.70 o 
  10   0  10     2432.19     2110.29    220.35 o 
  11   0  10     1567.19     1377.05    170.94 o 
 -13   1  10       18.52       42.63     17.18 o 
 -12   1  10      175.36      169.00     40.80 o 
 -11   1  10     1006.12      940.52    101.62 o 
 -10   1  10      614.61      680.45     91.55 o 
  -9   1  10     1297.61     1289.52    131.04 o 
  -8   1  10     1100.58     1228.22    126.34 o 
  -7   1  10     3212.63     3618.51    211.22 o 
  -6   1  10     1074.63     1252.09    314.31 o 
  -5   1  10     5089.69     5649.88   1328.17 o 
  -4   1  10      789.91      900.06    110.57 o 
  -3   1  10       52.80       64.98     23.07 o 
  -2   1  10       42.94       55.66     16.21 o 
  -1   1  10      185.22      220.37     34.31 o 
   0   1  10     2482.72     3417.35    167.32 o 
   1   1  10     4223.94     5210.24    151.12 o 
   2   1  10     7766.47     9899.34    214.49 o 
   3   1  10    10765.23    12199.36    336.33 o 
   4   1  10    16071.78    17083.06    942.02 o 
   5   1  10    11878.72    13625.62   1364.87 o 
   6   1  10     7768.74     7306.59    408.30 o 
   7   1  10     4326.07     3758.99    294.88 o 
   8   1  10    10415.56     9264.59    491.22 o 
   9   1  10     2913.10     2610.11    252.81 o 
  10   1  10      794.33      690.11    128.29 o 
  11   1  10      370.30      255.00     66.27 o 
  12   1  10      312.97      296.18     73.09 o 
 -12   2  10        7.51       -4.84     12.96 o 
 -11   2  10       23.78       -4.76     16.67 o 
 -10   2  10       59.77       86.88     26.42 o 
  -9   2  10       20.17       40.59     17.29 o 
  -8   2  10      258.23      326.98     52.13 o 
  -7   2  10     2273.62     2306.76    136.57 o 
  -6   2  10     2255.14     2192.64    504.74 o 
  -5   2  10     1710.50     1301.28    208.61 o 
  -4   2  10     7430.40     6578.20    477.27 o 
  -3   2  10     8720.92    10681.77    299.43 o 
  -2   2  10     9246.81    10782.95    271.30 o 
  -1   2  10    14999.45    17846.19    960.80 o 
   0   2  10     9489.18    10269.42    409.50 o 
   1   2  10     8945.15    10604.19    257.05 o 
   2   2  10     4833.85     5417.15    226.25 o 
   3   2  10     1739.42     1764.41    106.58 o 
   4   2  10     1180.06     1037.30    104.65 o 
   5   2  10     1416.54     1406.30    123.91 o 
   6   2  10       46.22       44.07     17.07 o 
   7   2  10     1331.10     1125.72    143.37 o 
   8   2  10      295.50      261.64     56.78 o 
   9   2  10     1807.38     1601.63    198.20 o 
  10   2  10     1162.04     1181.82    166.43 o 
  11   2  10      693.71      610.93    117.11 o 
  12   2  10     1040.71     1381.47    155.97 o 
 -12   3  10      174.91      197.05     32.41 o 
 -11   3  10      196.94      252.51     44.83 o 
 -10   3  10      621.30      818.04     94.78 o 
  -9   3  10      951.73     1034.20    110.46 o 
  -8   3  10     1236.60     1381.75    130.91 o 
  -7   3  10      625.82      734.72     76.80 o 
  -6   3  10     1271.04     1424.60    104.27 o 
  -5   3  10      756.73      686.50    153.77 o 
  -4   3  10      391.87      460.50    121.07 o 
  -3   3  10      208.81      157.01     65.81 o 
  -2   3  10      288.32      327.73     70.80 o 
  -1   3  10     2348.38     2474.86    160.88 o 
   0   3  10      989.99     1114.59     82.83 o 
   1   3  10     3517.52     3620.29    568.91 o 
   2   3  10     1708.03     1870.45    244.85 o 
   3   3  10     7196.07     7138.39    588.68 o 
   4   3  10     4017.65     3421.96    198.63 o 
   5   3  10     7880.39     7353.20    212.27 o 
   6   3  10     7552.47     6916.77    436.22 o 
   7   3  10     4095.97     4040.25    230.76 o 
   8   3  10     2081.53     2126.50    165.78 o 
   9   3  10     3282.40     3130.84    199.11 o 
  10   3  10      888.58      878.65    138.07 o 
  11   3  10     1341.88     1514.31    172.95 o 
 -11   4  10      456.19      574.87     87.97 o 
 -10   4  10       54.49       39.34     16.90 o 
  -9   4  10      122.74      176.78     65.02 o 
  -8   4  10       93.30      106.58     56.28 o 
  -7   4  10      589.56      607.12     88.25 o 
  -6   4  10      851.63      977.03    156.63 o 
  -5   4  10     2882.28     3585.15    299.73 o 
  -4   4  10     1838.72     1666.57    155.12 o 
  -3   4  10     1410.77     1367.33    212.75 o 
  -1   4  10     5975.11     6450.35   1169.11 o 
   0   4  10     2538.57     2670.90    601.07 o 
   1   4  10     3093.29     3330.95    272.53 o 
   2   4  10     1272.75     1165.01    117.67 o 
   3   4  10     2395.61     2203.95    164.69 o 
   4   4  10     1662.57     1599.42    174.82 o 
   5   4  10       18.23        7.23     24.07 o 
   6   4  10       85.31       37.38     25.60 o 
   7   4  10      224.91      202.30     51.41 o 
   8   4  10      446.84      335.13     62.73 o 
   9   4  10      336.39      394.40     67.42 o 
  10   4  10      172.23      166.59     40.02 o 
  11   4  10      978.40     1055.81    124.45 o 
 -10   5  10      465.63      667.52    100.69 o 
  -9   5  10       43.51      102.49     51.32 o 
  -8   5  10      524.85      605.62     80.74 o 
  -7   5  10      612.09      543.46     88.90 o 
  -6   5  10      381.21      394.59    103.86 o 
  -5   5  10      310.48      240.07     54.39 o 
  -4   5  10       16.83       -0.93     14.10 o 
  -3   5  10      123.62       58.16     29.26 o 
  -2   5  10      711.40      517.43    113.56 o 
  -1   5  10      528.77      338.88     63.82 o 
   0   5  10      279.67      203.57     50.34 o 
   1   5  10      269.51      145.10     36.34 o 
   2   5  10     2319.76     2054.85    245.22 o 
   3   5  10     1965.31     1785.09    227.28 o 
   4   5  10      841.91      883.48    150.08 o 
   5   5  10     2475.07     2437.92    242.97 o 
   6   5  10     2752.99     2321.83    263.03 o 
   7   5  10     2756.33     2539.96    293.63 o 
   8   5  10     1405.07     1499.52    128.84 o 
   9   5  10      653.06      719.31     83.79 o 
  10   5  10      920.14     1068.73     87.01 o 
  -9   6  10      115.04      121.18     45.87 o 
  -8   6  10      129.93      178.86     39.72 o 
  -7   6  10       77.87       84.98     30.19 o 
  -6   6  10       50.03       91.68     38.11 o 
  -5   6  10      386.85      467.88    112.62 o 
  -4   6  10     1001.04     1166.95    271.13 o 
  -3   6  10      869.80      721.84    176.19 o 
  -2   6  10      561.75      463.17     87.29 o 
  -1   6  10      922.55      634.62     86.16 o 
   0   6  10      147.28      121.77     40.69 o 
   1   6  10     2067.47     1457.81    200.79 o 
   2   6  10     5077.43     4756.30    396.67 o 
   3   6  10      163.60      195.68     76.88 o 
   4   6  10      201.18      208.63     88.10 o 
   5   6  10     1256.65     1278.41    125.85 o 
   6   6  10       38.94       84.51     50.97 o 
   7   6  10      135.92      119.06     61.03 o 
   8   6  10      103.11      166.69     61.18 o 
   9   6  10       49.32       47.64     28.47 o 
  -8   7  10       43.71       54.79     26.10 o 
  -7   7  10       91.51      142.07     35.71 o 
  -6   7  10       27.89        8.60     13.12 o 
  -5   7  10       24.53       72.61     28.79 o 
  -4   7  10       22.83       22.16     19.25 o 
  -3   7  10       13.61       10.18     21.19 o 
  -2   7  10      213.06      236.71     52.28 o 
  -1   7  10        7.81       -9.07     19.09 o 
   0   7  10       49.93       25.02     17.65 o 
   1   7  10      116.21       92.42     32.86 o 
   2   7  10      761.60      524.19    109.38 o 
   3   7  10      295.51      311.62     60.11 o 
   4   7  10      469.19      468.64     73.71 o 
   5   7  10      318.22      304.13     56.05 o 
   6   7  10      368.94      383.58     91.39 o 
   7   7  10      578.65      720.97     87.70 o 
   8   7  10      721.27      902.34    117.14 o 
  -5   8  10       43.80       65.15     22.72 o 
  -4   8  10      141.82      171.78     34.74 o 
  -3   8  10      415.65      533.72     68.16 o 
  -2   8  10       57.56       71.89     23.17 o 
  -1   8  10       27.61       13.57     17.92 o 
   0   8  10      657.86      653.74     66.54 o 
   1   8  10      124.53      137.72     53.97 o 
   2   8  10       11.14      -39.14     45.50 o 
   3   8  10      222.21      210.66     44.78 o 
   4   8  10      270.85      379.45     83.28 o 
   5   8  10       26.84       76.74     37.88 o 
 -12   1  11       47.06       72.30     23.80 o 
 -11   1  11        4.06       -3.10     29.07 o 
 -10   1  11        3.97        0.09     25.72 o 
  -9   1  11      599.38      625.79     91.24 o 
  -8   1  11       96.70       48.15     20.62 o 
  -7   1  11       81.26      111.07     35.80 o 
  -6   1  11      186.66      248.65     41.02 o 
  -5   1  11        7.30      -10.03     52.44 o 
  -4   1  11        5.99        6.11     23.18 o 
  -3   1  11       71.03      120.10     25.94 o 
  -2   1  11      391.64      486.84     47.61 o 
  -1   1  11       94.77      141.94     27.89 o 
   0   1  11      165.65      278.10     41.79 o 
   1   1  11       78.63      108.58     16.32 o 
   2   1  11      802.00     1039.26     66.57 o 
   3   1  11       41.62       53.25     17.20 o 
   4   1  11       45.69       27.82     10.19 o 
   5   1  11      120.26      126.52     53.20 o 
   6   1  11       49.87      -10.61     33.35 o 
   7   1  11      214.91      202.85     72.66 o 
   8   1  11       92.19       70.22     43.90 o 
   9   1  11      366.75      420.05     98.21 o 
  10   1  11      458.80      552.04    112.78 o 
  11   1  11      307.73      304.45     77.17 o 
  12   1  11       46.52       92.86     35.63 o 
 -12   2  11        2.97       21.71     20.04 o 
 -11   2  11        4.95       -7.43     18.79 o 
 -10   2  11        4.52       -5.43     19.75 o 
  -9   2  11      184.42      172.32     45.08 o 
  -8   2  11       72.84       56.20     20.35 o 
  -7   2  11      694.75      727.34     77.78 o 
  -6   2  11      206.93      261.45     38.26 o 
  -5   2  11      332.12      259.32    100.84 o 
  -4   2  11       83.14       48.82     49.81 o 
  -3   2  11      303.33      311.34     44.05 o 
  -2   2  11      227.77      283.33     41.94 o 
  -1   2  11      114.49      102.03     40.25 o 
   0   2  11     1465.40     1698.84     92.07 o 
   1   2  11        6.11       22.12     12.44 o 
   2   2  11     1932.46     2123.29    122.93 o 
   3   2  11      269.22      273.23     38.97 o 
   4   2  11      346.76      327.71     59.79 o 
   5   2  11     1284.06     1138.98     80.00 o 
   6   2  11      757.78      845.34    104.05 o 
   7   2  11       84.56       97.65     32.48 o 
   8   2  11     1263.03     1296.19    130.68 o 
   9   2  11      234.68      176.87     49.61 o 
  10   2  11        5.15       -4.21     41.67 o 
  11   2  11        2.50      -14.34     28.41 o 
  12   2  11       23.68       24.78     26.05 o 
 -11   3  11      101.51       73.66     20.19 o 
 -10   3  11       24.61        3.94     10.82 o 
  -9   3  11       23.97       22.92     35.12 o 
  -8   3  11        1.52        2.22     19.70 o 
  -7   3  11       29.31       59.59     25.84 o 
  -6   3  11      123.83       94.85     29.53 o 
  -5   3  11        9.92      -16.55     16.55 o 
  -4   3  11      148.60      158.86     44.32 o 
  -3   3  11     1828.58     1486.79    215.96 o 
  -2   3  11     1152.32     1130.59    106.63 o 
  -1   3  11     1270.67     1212.54    133.45 o 
   0   3  11     1997.38     1981.65    166.12 o 
   1   3  11      694.33      748.82     90.23 o 
   2   3  11     2020.36     2039.47    222.43 o 
   3   3  11      383.59      339.43    115.12 o 
   4   3  11     1045.84     1006.64     76.00 o 
   5   3  11        0.58       15.77     25.86 o 
   6   3  11        2.02      -21.64     33.45 o 
   7   3  11       34.45       55.70     31.16 o 
   8   3  11      650.58      637.81     89.76 o 
   9   3  11      238.24      260.48     54.71 o 
  10   3  11       80.61       87.81     50.98 o 
  11   3  11      455.27      489.20     92.92 o 
 -11   4  11      244.27      212.72     46.08 o 
 -10   4  11       18.55      -22.66     23.56 o 
  -9   4  11        8.06       20.34     31.15 o 
  -8   4  11      507.49      442.44     68.47 o 
  -7   4  11      220.79      201.81     48.00 o 
  -6   4  11      615.94      470.28    190.38 o 
  -5   4  11      169.17      229.36     76.73 o 
  -4   4  11      515.84      280.51     74.39 o 
  -3   4  11      670.68      526.70     83.58 o 
  -2   4  11       11.40        7.72     16.31 o 
  -1   4  11       28.09        7.77     18.57 o 
   0   4  11      904.44      663.04    100.25 o 
   1   4  11      247.39      236.71     39.93 o 
   2   4  11      869.73      819.53     92.12 o 
   3   4  11     1504.28     1499.63    129.49 o 
   4   4  11     1448.39     1279.61    123.89 o 
   5   4  11      581.86      657.51     89.46 o 
   6   4  11      941.66      996.89    111.01 o 
   7   4  11     3217.63     3166.05    223.13 o 
   8   4  11      387.15      481.58     75.35 o 
   9   4  11      352.33      406.46     67.18 o 
  10   4  11      652.79      800.06     80.10 o 
  11   4  11       16.54       39.18     29.78 o 
 -10   5  11       99.63      158.49     45.26 o 
  -9   5  11       92.54       83.18     36.54 o 
  -8   5  11       30.86       -4.11     21.31 o 
  -7   5  11       49.93       -9.05     20.13 o 
  -6   5  11       18.75       12.84     24.31 o 
  -5   5  11      278.14      298.48     61.32 o 
  -4   5  11       35.50      -15.76     30.34 o 
  -3   5  11      862.19      641.53     86.84 o 
  -2   5  11     2447.75     1738.69    144.99 o 
  -1   5  11      479.37      299.82     93.08 o 
   0   5  11      183.93      145.60     51.67 o 
   1   5  11     1629.58     1472.46    248.60 o 
   2   5  11      527.69      592.60    130.21 o 
   3   5  11       98.63      119.87     43.88 o 
   4   5  11      346.69      418.64     75.98 o 
   5   5  11       84.28       28.69     26.76 o 
   6   5  11        7.26       18.02     26.72 o 
   7   5  11      170.52      138.94     36.28 o 
   8   5  11      614.81      619.53     80.00 o 
   9   5  11      146.05      115.78     31.14 o 
  10   5  11      761.82      942.75    109.50 o 
  -9   6  11      104.92       58.21     21.07 o 
  -8   6  11      162.29      150.10     45.82 o 
  -7   6  11      449.34      400.18     62.01 o 
  -6   6  11      516.92      498.91    173.96 o 
  -5   6  11      226.93      240.53    101.98 o 
  -4   6  11      829.51      869.99    171.72 o 
  -3   6  11      247.34      135.85     41.57 o 
  -2   6  11      176.79       78.18     31.98 o 
  -1   6  11       26.74        9.65     12.18 o 
   0   6  11       18.42       -3.03     16.27 o 
   1   6  11      483.37      433.26     74.13 o 
   2   6  11      132.26       91.84     35.80 o 
   3   6  11     1009.48      949.54    112.59 o 
   4   6  11     1569.77     1479.67    139.85 o 
   5   6  11     1582.37     1543.60    134.72 o 
   6   6  11      825.42      660.63    131.70 o 
   7   6  11     1034.17     1071.60    154.49 o 
   8   6  11      713.24      978.69    136.42 o 
   9   6  11      621.22      866.03    110.83 o 
  -7   7  11       16.28       10.52     13.16 o 
  -6   7  11        8.21       14.93     21.62 o 
  -5   7  11      157.21      222.71     86.71 o 
  -4   7  11      286.43      330.27     59.24 o 
  -3   7  11      941.26     1167.89     91.97 o 
  -2   7  11      147.37      168.00     47.75 o 
  -1   7  11      928.21      792.04     96.59 o 
   0   7  11     2538.97     2118.45    159.78 o 
   1   7  11      704.01      544.90    111.85 o 
   2   7  11     1061.88     1054.00    159.72 o 
   3   7  11      824.26      920.71    112.73 o 
   4   7  11       87.09      139.57     52.66 o 
   5   7  11       38.39       65.70     24.40 o 
   6   7  11       62.66      140.88     52.59 o 
   7   7  11       69.19       43.84     34.86 o 
  -5   8  11       96.86      120.32     38.46 o 
  -4   8  11      166.61      340.05    157.81 o 
  -3   8  11      262.79      290.45     46.06 o 
  -2   8  11       12.61       14.96     19.53 o 
  -1   8  11       25.59       45.76     19.56 o 
   0   8  11       42.46       96.86     30.52 o 
   1   8  11       60.06      107.40     37.09 o 
   2   8  11      374.67      461.93     90.98 o 
   3   8  11      415.01      607.46     72.46 o 
   4   8  11      389.26      690.94    102.20 o 
 -12   0  12       46.47       45.78     13.96 o 
 -11   0  12      382.39      504.49     96.33 o 
 -10   0  12      329.10      489.97    103.50 o 
  -9   0  12      505.33      498.36    117.51 o 
  -8   0  12      650.80      801.39    146.77 o 
  -7   0  12       28.74       25.21     31.51 o 
  -6   0  12     1112.85     1286.82    177.90 o 
  -5   0  12      202.73       87.37     52.58 o 
  -4   0  12     1482.71     1351.48    181.60 o 
  -3   0  12     3430.25     4515.28    214.78 o 
  -2   0  12    10455.38    13851.31    475.61 o 
  -1   0  12     2459.26     3476.79    193.58 o 
   0   0  12    21507.93    28174.15   1203.41 o 
   1   0  12    15844.74    20747.40   1837.58 o 
   2   0  12     9342.20    12522.93    753.07 o 
   3   0  12     4713.31     5780.22    427.44 o 
   4   0  12     5113.38     5871.98    503.39 o 
   5   0  12     4871.35     5152.33    385.22 o 
   6   0  12     3290.71     3094.44    265.45 o 
   7   0  12       47.32       33.69     26.45 o 
   8   0  12      120.08       76.78     44.35 o 
   9   0  12      344.74      262.64     79.11 o 
  10   0  12      652.67      696.52    117.05 o 
  11   0  12      659.71      792.83    109.02 o 
 -12   1  12       22.14       45.26     18.95 o 
 -11   1  12       84.17       76.60     26.40 o 
 -10   1  12      394.75      367.39     62.38 o 
  -9   1  12     1077.23     1068.79    117.49 o 
  -8   1  12     1668.13     1772.50    155.76 o 
  -7   1  12     2827.48     2883.81    197.64 o 
  -6   1  12     1877.45     2201.35    130.12 o 
  -5   1  12     1490.69     1855.23    121.51 o 
  -4   1  12     5879.38     6920.59    826.60 o 
  -3   1  12     3664.86     4557.62    249.71 o 
  -2   1  12     1138.19     1373.11     81.86 o 
  -1   1  12     1208.46     1435.17     97.25 o 
   0   1  12       12.94       33.50     16.71 o 
   1   1  12      144.48      188.57     25.26 o 
   2   1  12      528.34      616.32     71.25 o 
   3   1  12     2832.40     3464.48    151.41 o 
   4   1  12     1683.57     1980.73    117.02 o 
   5   1  12     2294.39     2518.81    118.30 o 
   6   1  12    15630.56    16632.10   1357.36 o 
   7   1  12     3499.44     3689.77    255.69 o 
   8   1  12     2889.68     2863.69    270.21 o 
   9   1  12     4333.28     4236.81    322.29 o 
  10   1  12     3149.49     3212.83    264.77 o 
  11   1  12     1699.22     1912.68    178.73 o 
 -12   2  12      142.02      187.61     45.92 o 
 -11   2  12      103.22      133.08     32.22 o 
 -10   2  12      111.23      189.66     45.77 o 
  -9   2  12       43.32       16.57     39.00 o 
  -8   2  12       32.42      -21.85     24.97 o 
  -7   2  12        9.44       21.63     16.98 o 
  -6   2  12       80.55       69.76     23.74 o 
  -5   2  12      230.18      270.50     51.09 o 
  -4   2  12     2881.10     2820.38    197.22 o 
  -3   2  12     3017.24     3663.76    350.52 o 
  -2   2  12     3451.01     3973.63    330.83 o 
  -1   2  12     8048.00     9253.28    305.64 o 
   0   2  12     8126.83     9194.65    244.14 o 
   1   2  12     6980.85     7472.10    270.83 o 
   2   2  12    14614.21    15986.57    420.23 o 
   3   2  12     8371.11     8824.15    331.53 o 
   4   2  12     2990.09     3011.80    129.72 o 
   5   2  12     8451.78     8397.57    442.95 o 
   6   2  12     1651.65     1779.27    166.25 o 
   7   2  12      149.93      153.95     45.54 o 
   8   2  12      501.77      532.93    113.33 o 
   9   2  12       73.25      -19.98     39.48 o 
  10   2  12      243.54      179.74     61.72 o 
  11   2  12      482.53      549.05     97.49 o 
 -11   3  12       68.24       65.92     31.10 o 
 -10   3  12      511.84      555.95     64.52 o 
  -9   3  12      107.86      106.09     45.74 o 
  -8   3  12      556.70      614.41     80.99 o 
  -7   3  12      836.79      999.49     86.94 o 
  -6   3  12     1599.86     1801.26    116.86 o 
  -5   3  12     4601.92     4959.58    285.13 o 
  -4   3  12     2044.50     1882.30    208.37 o 
  -3   3  12      537.18      509.41     93.79 o 
  -2   3  12     3304.31     3828.35    195.72 o 
  -1   3  12      698.32      821.76     72.10 o 
   0   3  12     1575.29     1574.69     98.19 o 
   1   3  12       56.18        9.20     43.92 o 
   2   3  12      619.56      630.16     82.46 o 
   3   3  12      781.19      767.24     92.09 o 
   4   3  12     4396.09     3933.50    285.07 o 
   5   3  12     4441.19     4299.30    540.29 o 
   6   3  12     1695.66     1566.82    334.61 o 
   7   3  12     4441.88     4333.51    240.83 o 
   8   3  12     5344.07     5421.79    264.36 o 
   9   3  12     3357.43     3577.18    290.21 o 
  10   3  12     1969.43     2120.16    206.23 o 
  11   3  12     1338.76     1601.79    153.13 o 
 -10   4  12      124.72      164.54     44.08 o 
  -9   4  12       10.78       20.84     13.24 o 
  -8   4  12       15.28        9.40     15.13 o 
  -7   4  12      289.73      263.33     51.94 o 
  -6   4  12       65.86       60.41     38.35 o 
  -5   4  12       81.37       99.86     33.60 o 
  -4   4  12     1544.09     1286.20    173.74 o 
  -3   4  12     1266.97     1101.74    160.41 o 
  -2   4  12     1235.56     1025.63    152.57 o 
  -1   4  12     3415.43     2968.46    258.57 o 
   0   4  12     1864.86     1938.11    376.55 o 
   1   4  12     3763.84     4014.85    208.97 o 
   2   4  12     2548.88     2420.40    241.94 o 
   3   4  12     5478.75     5126.23    330.67 o 
   4   4  12     3325.75     3027.45    196.84 o 
   5   4  12      930.61     1021.82    113.09 o 
   6   4  12      466.78      454.51     76.64 o 
   7   4  12     1944.92     1651.11    186.05 o 
   8   4  12       99.85       69.56     29.29 o 
   9   4  12        3.13       41.47     23.35 o 
  10   4  12       12.94       23.63     43.06 o 
  -9   5  12      289.86      427.46     73.67 o 
  -8   5  12      567.16      687.08     73.69 o 
  -7   5  12      554.93      643.82     78.97 o 
  -6   5  12      164.33      160.94     59.43 o 
  -5   5  12      728.55      817.29    284.80 o 
  -4   5  12     1226.38      934.59    151.24 o 
  -3   5  12      119.24       70.92     30.09 o 
  -2   5  12      229.12      158.65     42.63 o 
  -1   5  12      390.24      285.92     48.95 o 
   0   5  12       80.79       70.83     54.42 o 
   1   5  12        0.06      -24.10     24.10 o 
   2   5  12        2.73      -31.30     37.86 o 
   3   5  12      759.16      743.42    102.71 o 
   4   5  12      500.35      464.33    125.38 o 
   5   5  12      445.60      436.50     73.00 o 
   6   5  12     1240.38     1343.73     96.36 o 
   7   5  12     1048.34     1041.35    103.31 o 
   8   5  12     1070.95     1114.66     98.02 o 
   9   5  12     1232.02     1509.95    100.78 o 
  -8   6  12        6.70       32.19     18.85 o 
  -7   6  12      106.74      178.96     36.88 o 
  -6   6  12      331.48      380.56     60.99 o 
  -5   6  12      122.51      167.40     44.04 o 
  -4   6  12      271.62      283.67    136.27 o 
  -3   6  12      502.00      412.30     67.30 o 
  -2   6  12      580.35      496.34     62.24 o 
  -1   6  12     1608.32     1621.17    114.63 o 
   0   6  12     2461.77     2162.70    157.57 o 
   1   6  12      769.25      520.94    120.45 o 
   2   6  12      987.75     1219.63    142.79 o 
   3   6  12     1012.04     1065.31    116.69 o 
   4   6  12      998.73      912.05    105.97 o 
   5   6  12     1217.69     1396.96    180.29 o 
   6   6  12      735.20      690.07    123.11 o 
   7   6  12      100.91       92.11     40.38 o 
   8   6  12      177.13      201.79     60.38 o 
  -7   7  12       88.92       98.79     31.45 o 
  -6   7  12      184.77      289.31     46.21 o 
  -5   7  12      110.79      175.81     37.09 o 
  -4   7  12       11.53       17.02     13.18 o 
  -3   7  12       71.06       66.80     37.05 o 
  -2   7  12       82.80       66.44     19.67 o 
  -1   7  12      148.55      126.20     33.31 o 
   0   7  12       12.22       21.35     25.16 o 
   1   7  12        1.11       -7.27     26.38 o 
   2   7  12        3.82      -11.42     40.09 o 
   3   7  12        2.43       -4.00     22.49 o 
   4   7  12        2.73       32.75     20.40 o 
   5   7  12       87.34       86.15     62.71 o 
   6   7  12       86.01      154.26     49.37 o 
  -3   8  12       20.75       61.72     34.60 o 
  -2   8  12      181.43      243.80     39.36 o 
  -1   8  12      135.08      162.60     43.05 o 
   0   8  12       45.16       62.31     21.86 o 
   1   8  12       57.41      100.96     29.27 o 
   2   8  12      247.00      343.41     52.01 o 
   3   8  12      226.41      444.01     77.10 o 
 -11   1  13        1.10       -5.50     13.58 o 
 -10   1  13        1.12      -12.58     12.58 o 
  -9   1  13      151.27      182.18     44.57 o 
  -8   1  13       43.53       43.85     29.83 o 
  -7   1  13        1.13       11.67     17.18 o 
  -6   1  13       13.08       -9.85     12.09 o 
  -5   1  13       91.43      145.46     34.81 o 
  -4   1  13       94.51       63.64     32.70 o 
  -3   1  13      385.02      402.06     51.42 o 
  -2   1  13     1654.18     2048.94    101.67 o 
  -1   1  13      277.69      373.57     43.23 o 
   0   1  13       87.92      105.06     22.02 o 
   1   1  13      235.06      282.83     49.58 o 
   2   1  13     1535.00     1781.64    154.61 o 
   3   1  13       12.36       49.48     21.92 o 
   4   1  13      184.24      244.28     35.61 o 
   5   1  13       25.56       -7.50     28.77 o 
   6   1  13      320.13      343.54     65.64 o 
   7   1  13       43.62       42.45     28.57 o 
   8   1  13       74.50       93.74     48.96 o 
   9   1  13       55.18      -12.95     29.96 o 
  10   1  13      152.03      168.85     57.30 o 
  11   1  13       97.34       39.72     27.29 o 
 -11   2  13       30.22       67.66     28.22 o 
 -10   2  13      118.16      137.42     35.05 o 
  -9   2  13       20.41        3.13     21.55 o 
  -8   2  13       23.00        9.60     44.32 o 
  -7   2  13      381.94      547.16     65.01 o 
  -6   2  13      218.03      308.31     50.85 o 
  -5   2  13      298.83      319.48     57.69 o 
  -4   2  13      265.63      299.58     78.54 o 
  -3   2  13      123.63      139.80     35.10 o 
  -2   2  13       59.70       88.48     27.56 o 
  -1   2  13       49.75       79.35     29.60 o 
   0   2  13      140.41      186.01     35.40 o 
   1   2  13       79.88       81.11     19.26 o 
   2   2  13      800.33      856.74     65.20 o 
   3   2  13       19.38       41.75     21.80 o 
   4   2  13     1193.84     1445.30    132.71 o 
   5   2  13      296.28      331.67     65.05 o 
   6   2  13       22.43       66.15     35.74 o 
   7   2  13      277.16      311.97     64.76 o 
   8   2  13      303.65      355.19     63.50 o 
   9   2  13      652.43      757.80    131.97 o 
  10   2  13      371.13      561.98    105.63 o 
  11   2  13      564.86      673.61     92.74 o 
 -10   3  13      121.90      113.20     37.39 o 
  -9   3  13       96.21       79.19     39.03 o 
  -8   3  13       26.94       -6.48     28.75 o 
  -7   3  13      194.19      222.32     38.04 o 
  -6   3  13      108.95      190.48     36.61 o 
  -5   3  13       42.01       37.24     34.21 o 
  -4   3  13      129.16       93.35     52.64 o 
  -3   3  13       28.82       42.17     45.57 o 
  -2   3  13       11.60       15.85     23.62 o 
  -1   3  13      830.02      890.23     64.97 o 
   0   3  13     2810.15     3381.95    188.35 o 
   1   3  13      139.91      167.68     42.03 o 
   2   3  13      373.87      483.57     73.10 o 
   3   3  13     1076.79     1304.14    160.03 o 
   4   3  13     1948.37     2066.73    302.31 o 
   5   3  13      124.92      141.60     45.56 o 
   6   3  13       80.36       75.83     54.11 o 
   7   3  13       31.37       40.64     19.27 o 
   8   3  13       26.89       23.42     18.45 o 
   9   3  13      303.87      366.36     85.40 o 
  10   3  13      186.00      134.31     53.00 o 
  11   3  13      243.84      226.90     48.80 o 
 -10   4  13       10.95       10.76     10.92 o 
  -9   4  13        9.09       -9.35     14.90 o 
  -8   4  13      166.69      167.06     35.73 o 
  -7   4  13      157.52       75.70     26.70 o 
  -6   4  13      726.13      656.45     80.27 o 
  -5   4  13     1428.41     1342.14    134.31 o 
  -4   4  13      312.17      169.08     61.81 o 
  -3   4  13      253.95      194.84     68.23 o 
  -2   4  13     2586.35     2101.79    219.24 o 
  -1   4  13      922.11      912.17    138.62 o 
   0   4  13       23.51       20.23     10.33 o 
   1   4  13      289.57      268.14     78.52 o 
   2   4  13     1080.75     1165.17    113.46 o 
   3   4  13      169.00      168.40     43.65 o 
   4   4  13      196.18      162.07     41.19 o 
   5   4  13     2452.76     2214.81    164.97 o 
   6   4  13      710.71      661.72    206.47 o 
   7   4  13      950.65     1008.00    105.30 o 
   8   4  13     1680.86     1837.04    134.46 o 
   9   4  13      594.67      686.19     71.63 o 
  10   4  13      164.84      165.89     44.16 o 
  -9   5  13      126.14      176.09     42.00 o 
  -8   5  13       83.17       46.55     17.34 o 
  -7   5  13       98.35       99.19     27.19 o 
  -6   5  13      112.61      110.10     32.92 o 
  -5   5  13       46.85       39.34     19.73 o 
  -4   5  13        2.96       15.80     31.14 o 
  -3   5  13        6.16       39.91     19.93 o 
  -2   5  13      346.71      368.93    111.69 o 
  -1   5  13     1259.65     1201.92    118.19 o 
   0   5  13      506.31      642.92    100.97 o 
   1   5  13     2026.52     2530.44    180.43 o 
   2   5  13     1222.33     1560.95    145.14 o 
   3   5  13      935.09     1225.83    128.20 o 
   4   5  13      983.55     1188.73    125.30 o 
   5   5  13      943.36     1055.55     86.22 o 
   6   5  13      357.46      369.58     46.80 o 
   7   5  13      202.41      317.28     63.89 o 
   8   5  13      229.68      224.55     38.59 o 
   9   5  13        7.37       66.86     34.85 o 
  -8   6  13       15.41       22.15     19.93 o 
  -7   6  13      121.41      136.87     33.17 o 
  -6   6  13      587.40      633.65     70.52 o 
  -5   6  13      103.87       99.87     35.47 o 
  -4   6  13      284.53      328.18     57.81 o 
  -3   6  13     1057.42     1033.25    100.14 o 
  -2   6  13      151.82      135.96     38.44 o 
  -1   6  13      363.88      347.28     60.96 o 
   0   6  13      115.23       70.29     29.36 o 
   1   6  13        2.38       -2.53     23.95 o 
   2   6  13      172.30      128.51     35.63 o 
   3   6  13       20.76       34.37     31.33 o 
   4   6  13      501.11      652.25     83.34 o 
   5   6  13      617.45      704.04     77.74 o 
   6   6  13      749.43      876.26    126.41 o 
   7   6  13     1357.49     1889.99    169.25 o 
  -6   7  13        4.44       20.32     13.23 o 
  -5   7  13       13.82       22.95     32.75 o 
  -4   7  13        4.12        0.85     13.86 o 
  -3   7  13       88.11       90.99     27.08 o 
  -2   7  13      261.53      310.10     41.23 o 
  -1   7  13      170.21      166.64     37.70 o 
   0   7  13      572.58      752.96    125.45 o 
   1   7  13      807.35      939.35    138.21 o 
   2   7  13      511.59      805.62    125.97 o 
   3   7  13      637.26     1054.68    136.30 o 
   4   7  13      625.67      799.38     75.15 o 
   5   7  13      255.33      270.69     38.64 o 
 -11   0  14      185.96      199.33     47.05 o 
 -10   0  14      440.63      413.67     80.46 o 
  -9   0  14      352.39      450.85     96.44 o 
  -8   0  14       24.87       24.42     27.84 o 
  -7   0  14      261.59      245.47     77.61 o 
  -6   0  14      532.56      657.69     81.68 o 
  -5   0  14       67.18      119.77     43.35 o 
  -4   0  14      272.37      400.01     88.48 o 
  -3   0  14      290.90      364.53     57.23 o 
  -2   0  14     2103.18     2729.57    136.84 o 
  -1   0  14     2604.77     3257.89    188.59 o 
   0   0  14     6482.26     7797.29   1223.30 o 
   1   0  14     7051.18     8454.43   1180.28 o 
   2   0  14     6137.92     7018.62    727.55 o 
   3   0  14    14817.83    15509.59    411.35 o 
   4   0  14     9610.35     9424.57    448.53 o 
   5   0  14     5743.03     5816.91    356.92 o 
   6   0  14     6379.36     6312.07    376.75 o 
   7   0  14     3132.76     3388.30    271.24 o 
   8   0  14     2030.77     2031.78    200.90 o 
   9   0  14      416.30      347.67     76.81 o 
  10   0  14      655.40      624.72     88.50 o 
 -11   1  14        1.00       -9.19      9.19 o 
 -10   1  14      121.58      108.56     34.91 o 
  -9   1  14       96.40       79.60     42.26 o 
  -8   1  14      162.21      130.41     36.41 o 
  -7   1  14      632.70      630.27     64.27 o 
  -6   1  14     2312.25     2496.40    114.49 o 
  -5   1  14     2425.93     2898.00    235.19 o 
  -4   1  14     2180.65     2457.35    211.42 o 
  -3   1  14     5211.92     6191.64    258.55 o 
  -2   1  14     4839.77     6077.79    205.69 o 
  -1   1  14     3826.86     4750.78    128.16 o 
   0   1  14     5332.66     5999.46    172.91 o 
   1   1  14      671.38      714.39     57.41 o 
   2   1  14     3621.90     3829.58    155.96 o 
   3   1  14       72.07       75.57     22.99 o 
   4   1  14      767.64      772.27     72.47 o 
   5   1  14      280.38      258.41     63.46 o 
   6   1  14      782.70      839.24    106.55 o 
   7   1  14     4214.79     4685.49    261.81 o 
   8   1  14     2726.79     2638.28    243.30 o 
   9   1  14     3376.24     3660.08    265.93 o 
  10   1  14     2275.12     2245.20    180.73 o 
  11   1  14     2406.64     2386.60    151.89 o 
 -11   2  14      237.05      282.40     50.67 o 
 -10   2  14      311.80      386.00     76.34 o 
  -9   2  14      162.42      233.68     45.19 o 
  -8   2  14      796.53      904.67     96.48 o 
  -7   2  14      959.29     1177.67    110.67 o 
  -6   2  14        8.56       35.00     21.88 o 
  -5   2  14       58.49       42.09     14.80 o 
  -4   2  14      193.43      200.52     54.12 o 
  -3   2  14      352.04      333.30     60.45 o 
  -2   2  14      800.21      943.08    101.71 o 
  -1   2  14     1917.83     2291.61    183.92 o 
   0   2  14     3142.61     3680.57    192.55 o 
   1   2  14     2266.93     2699.88    166.95 o 
   2   2  14     5348.51     6409.12    274.81 o 
   3   2  14    12570.52    14194.25    687.84 o 
   4   2  14     2363.47     2535.62    174.41 o 
   5   2  14     4049.36     4474.47    237.38 o 
   6   2  14     5539.17     5861.53    272.06 o 
   7   2  14     2090.78     2190.96    158.92 o 
   8   2  14     1500.71     1683.18    129.28 o 
   9   2  14      525.33      604.12    106.12 o 
  10   2  14       74.34       99.24     40.59 o 
 -10   3  14       38.14       30.48     16.42 o 
  -9   3  14      222.17      174.46     47.72 o 
  -8   3  14      450.73      366.44     80.92 o 
  -7   3  14     3038.06     3345.79    158.00 o 
  -6   3  14      566.24      613.87     62.43 o 
  -5   3  14      997.82     1033.62    106.52 o 
  -4   3  14     3235.88     3395.25    276.70 o 
  -3   3  14     2377.64     2478.24    234.20 o 
  -2   3  14     1882.71     2117.77    214.76 o 
  -1   3  14     4221.28     4189.36    298.74 o 
   0   3  14      254.08      248.42     60.53 o 
   1   3  14      776.19      797.37     89.44 o 
   2   3  14      196.75      196.37     62.19 o 
   3   3  14       81.28       70.40     32.95 o 
   4   3  14       63.22       62.50     27.62 o 
   5   3  14       39.69        2.94     31.08 o 
   6   3  14     1761.27     1846.31    149.28 o 
   7   3  14      596.06      601.34     82.01 o 
   8   3  14     1444.86     1646.56    126.12 o 
   9   3  14      997.23      982.36     84.69 o 
  10   3  14     1084.45     1124.53    118.65 o 
  -9   4  14       59.40       98.78     29.76 o 
  -8   4  14      246.67      289.33     52.68 o 
  -7   4  14       25.26       52.45     17.83 o 
  -6   4  14        4.48        1.07     15.29 o 
  -5   4  14       40.03       40.83     25.86 o 
  -4   4  14       96.56       72.69     25.19 o 
  -3   4  14      376.10      249.93     75.63 o 
  -2   4  14      279.95      358.98     90.93 o 
  -1   4  14      830.35      918.61    142.48 o 
   0   4  14     1615.33     2048.41    116.55 o 
   1   4  14     5626.32     6646.73    269.72 o 
   2   4  14     2476.57     2702.81    171.59 o 
   3   4  14     1598.01     1633.91    134.79 o 
   4   4  14     4803.45     4771.77    238.52 o 
   5   4  14     4693.87     4784.11    239.03 o 
   6   4  14     1671.59     1658.40    135.85 o 
   7   4  14     2455.14     2948.36    170.29 o 
   8   4  14     1111.65     1288.83    110.93 o 
   9   4  14      676.67      793.61     69.18 o 
  -8   5  14       31.45       44.08     14.90 o 
  -7   5  14      102.50      117.23     30.79 o 
  -6   5  14      375.92      447.90     59.24 o 
  -5   5  14      781.54      938.21    124.81 o 
  -4   5  14      659.90      686.95    169.47 o 
  -3   5  14     1265.26     1349.76    174.39 o 
  -2   5  14      579.44      572.47     77.14 o 
  -1   5  14      523.01      690.45     90.85 o 
   0   5  14     1323.36     1472.66    273.49 o 
   1   5  14      914.76     1195.40    119.41 o 
   2   5  14      284.70      380.19     71.09 o 
   3   5  14      337.49      308.18     62.19 o 
   4   5  14       22.93       19.13     21.80 o 
   5   5  14      102.90       89.12     34.09 o 
   6   5  14       30.03       46.93     16.46 o 
   7   5  14      238.39      259.54     44.23 o 
   8   5  14      437.31      397.46     71.61 o 
  -7   6  14       78.80       84.58     19.41 o 
  -6   6  14        0.37        9.24     25.11 o 
  -5   6  14        4.83        6.62     26.26 o 
  -4   6  14        2.11       -3.60     14.70 o 
  -3   6  14       12.33        8.13     15.58 o 
  -2   6  14       73.05       91.76     25.65 o 
  -1   6  14      330.96      367.10     76.99 o 
   0   6  14      565.73      839.35    135.91 o 
   1   6  14      117.33      261.59     80.04 o 
   2   6  14      761.91      901.08     94.70 o 
   3   6  14     1010.96     1305.77    111.68 o 
   4   6  14      451.82      560.81     70.13 o 
   5   6  14      768.45      919.51     79.95 o 
   6   6  14     1081.42     1232.15    131.35 o 
   7   6  14      276.01      245.21     52.80 o 
  -5   7  14       93.22      100.37     20.36 o 
  -4   7  14      282.07      357.43     45.72 o 
  -3   7  14      183.07      198.32     36.07 o 
  -2   7  14      102.75      128.84     23.05 o 
  -1   7  14      102.68       72.56     22.58 o 
   0   7  14      445.59      517.82     93.16 o 
   1   7  14      177.32      208.96     60.45 o 
   2   7  14      180.87      278.28     65.84 o 
   3   7  14       86.98       93.89     36.00 o 
   4   7  14       45.12       37.28     21.03 o 
 -10   1  15       62.44       73.12     19.38 o 
  -9   1  15       36.67       24.06     14.38 o 
  -8   1  15      230.08      280.44     49.83 o 
  -7   1  15       69.28       55.23     19.23 o 
  -6   1  15       80.06       91.66     19.45 o 
  -5   1  15        9.41       -1.21     16.26 o 
  -4   1  15      232.22      283.15     51.63 o 
  -3   1  15       40.14       72.17     29.58 o 
  -2   1  15      148.45      149.53     38.96 o 
  -1   1  15      355.66      385.58     62.56 o 
   0   1  15      168.04      166.78     44.86 o 
   1   1  15      884.29     1097.50     98.80 o 
   2   1  15       81.63       83.57     35.48 o 
   3   1  15      168.42      193.68     42.85 o 
   4   1  15      236.85      193.49     35.50 o 
   5   1  15      438.87      463.37    133.78 o 
   6   1  15        8.26      -12.32     16.31 o 
   7   1  15       30.56       31.12     20.59 o 
   8   1  15       26.47       67.51     34.34 o 
   9   1  15       30.31       13.27     12.50 o 
  10   1  15       26.56       46.85     22.08 o 
 -10   2  15       41.52       73.46     27.13 o 
  -9   2  15      449.66      490.47     57.40 o 
  -8   2  15       99.20       81.05     25.48 o 
  -7   2  15      107.10      113.33     26.03 o 
  -6   2  15       13.87       13.94     15.02 o 
  -5   2  15      313.90      337.09     60.65 o 
  -4   2  15      593.40      672.64     83.47 o 
  -3   2  15       25.15        1.41     19.34 o 
  -2   2  15      967.97     1052.47    103.42 o 
  -1   2  15      195.65      226.09     78.11 o 
   0   2  15     2062.37     2483.97    221.90 o 
   1   2  15      627.08      644.21    107.45 o 
   2   2  15      417.12      422.35     71.96 o 
   3   2  15       75.47      100.63     40.13 o 
   4   2  15      646.57      584.26    100.15 o 
   5   2  15      853.69      845.98     96.66 o 
   6   2  15      204.26      226.74     49.13 o 
   7   2  15      369.69      413.34     62.13 o 
   8   2  15      335.58      255.87     68.52 o 
   9   2  15     1142.30     1306.27    141.87 o 
  10   2  15      119.14       97.88     35.61 o 
  -9   3  15      149.95      195.92     48.02 o 
  -8   3  15      488.89      505.50     87.52 o 
  -7   3  15       66.62       49.51     24.06 o 
  -6   3  15        9.24        6.74     13.81 o 
  -5   3  15      209.87      235.38     37.91 o 
  -4   3  15      502.71      558.99    106.18 o 
  -3   3  15      278.09      338.34     90.71 o 
  -2   3  15        0.38       14.25     26.65 o 
  -1   3  15      116.95       93.92     44.03 o 
   0   3  15       54.64       61.75     34.68 o 
   1   3  15     1623.41     1890.86    112.24 o 
   2   3  15      789.09      780.04     91.93 o 
   3   3  15      151.30      249.85     68.18 o 
   4   3  15      486.98      465.85     71.24 o 
   5   3  15      712.19      741.24     92.22 o 
   6   3  15      721.35      859.89     95.34 o 
   7   3  15      208.37      257.95     49.74 o 
   8   3  15      182.01      194.27     38.26 o 
   9   3  15        1.76       23.71     30.09 o 
  -8   4  15       16.26       25.20     13.14 o 
  -7   4  15       61.09       36.18     15.29 o 
  -6   4  15        5.00       20.69     14.18 o 
  -5   4  15       15.38       12.49     14.35 o 
  -4   4  15      580.09      547.21     70.27 o 
  -3   4  15     1015.68      958.33    144.28 o 
  -2   4  15      119.09      122.71     55.70 o 
  -1   4  15      305.87      355.48     84.32 o 
   0   4  15       36.93       68.63     29.52 o 
   1   4  15      272.06      342.63     58.59 o 
   2   4  15      706.08      783.65    103.86 o 
   3   4  15       33.22       22.57     18.65 o 
   4   4  15       26.59       26.39     25.15 o 
   5   4  15       89.94       60.97     26.33 o 
   6   4  15      326.56      343.30     42.39 o 
   7   4  15      352.51      344.13     52.10 o 
   8   4  15      313.47      341.14     45.77 o 
  -7   5  15       87.75       76.20     17.59 o 
  -6   5  15      417.25      471.13     54.65 o 
  -5   5  15      146.89      102.56     25.90 o 
  -4   5  15        3.71       31.88     22.39 o 
  -3   5  15       25.83       21.36     18.83 o 
  -2   5  15       26.84       39.03     24.47 o 
  -1   5  15      728.73      823.57     89.12 o 
   0   5  15       33.48       78.81     32.66 o 
   1   5  15      166.96      265.65     52.58 o 
   2   5  15     2137.74     2520.29    182.98 o 
   3   5  15      877.92     1077.45    255.84 o 
   4   5  15     1658.73     2042.05    109.23 o 
   5   5  15     1086.05     1267.38     80.35 o 
   6   5  15      581.04      640.13     50.39 o 
   7   5  15      380.06      533.76     53.98 o 
  -6   6  15       27.65       49.81     19.95 o 
  -5   6  15      437.53      484.02     52.88 o 
  -4   6  15      358.75      403.29     52.41 o 
  -3   6  15      441.69      524.07     63.22 o 
  -2   6  15      418.48      397.22     52.55 o 
  -1   6  15      473.72      578.51     65.99 o 
   0   6  15      420.50      518.76     95.98 o 
   1   6  15      575.50      728.52    117.42 o 
   2   6  15       47.77       53.52     40.25 o 
   3   6  15       43.47       43.96     20.53 o 
   4   6  15       12.02        7.64     12.71 o 
   5   6  15      138.04      130.32     26.97 o 
   6   6  15      243.29      266.68     51.74 o 
  -3   7  15        3.95       -4.48     10.57 o 
  -2   7  15       31.20       17.36     20.35 o 
  -1   7  15       34.43       54.97     27.89 o 
   0   7  15      252.93      342.27     63.26 o 
   1   7  15      398.52      548.46     81.28 o 
   2   7  15      342.89      441.71     71.12 o 
   3   7  15      494.85      606.10     74.08 o 
 -10   0  16      550.38      493.84     66.95 o 
  -9   0  16      234.42      199.96     52.74 o 
  -8   0  16     1100.63     1186.73    139.58 o 
  -7   0  16      219.00      204.92     61.36 o 
  -6   0  16      722.56      850.50     87.33 o 
  -5   0  16      531.94      525.55     96.16 o 
  -4   0  16     1183.79     1242.12    150.39 o 
  -3   0  16      471.01      565.49    104.46 o 
  -2   0  16      194.34      225.85     63.47 o 
  -1   0  16      127.05      146.10     46.27 o 
   0   0  16       28.52       53.25     28.10 o 
   1   0  16     2069.74     2150.85    197.61 o 
   2   0  16      756.54      751.25     83.06 o 
   3   0  16     2451.84     2562.62    217.07 o 
   4   0  16     5671.97     5307.81    317.84 o 
   5   0  16     6354.13     6124.56    343.12 o 
   6   0  16     2911.30     2766.31    224.67 o 
   7   0  16     3245.50     2867.86    218.82 o 
   8   0  16     2539.22     2436.23    184.87 o 
   9   0  16     3543.36     3130.64    183.96 o 
 -10   1  16       11.75       19.74     18.76 o 
  -9   1  16       26.21       16.19      8.96 o 
  -8   1  16       12.03      -14.60     17.16 o 
  -7   1  16      214.14      259.14     38.14 o 
  -6   1  16      739.29      793.21     58.63 o 
  -5   1  16     1302.67     1379.36    151.97 o 
  -4   1  16     2108.40     2347.19    148.15 o 
  -3   1  16     2481.53     2557.18    157.09 o 
  -2   1  16     3712.50     3912.76    240.19 o 
  -1   1  16     4214.24     4710.60    218.60 o 
   0   1  16     7416.74     8173.72    289.19 o 
   1   1  16     2364.63     2572.98    152.81 o 
   2   1  16     3215.45     3207.99    174.30 o 
   3   1  16     2163.57     2144.99    139.53 o 
   4   1  16      672.43      711.82    118.08 o 
   5   1  16      291.11      298.00     79.56 o 
   6   1  16        5.63        6.64     24.20 o 
   7   1  16      151.74      188.36     57.51 o 
   8   1  16      365.19      311.40     60.89 o 
   9   1  16      704.39      666.83     86.46 o 
  -9   2  16      353.87      457.72     72.79 o 
  -8   2  16       70.36      135.80     27.75 o 
  -7   2  16      664.13      793.08     64.66 o 
  -6   2  16     1204.10     1312.46     88.78 o 
  -5   2  16      258.62      291.53     43.35 o 
  -4   2  16      437.44      474.36     94.43 o 
  -3   2  16       96.24       92.46     32.69 o 
  -2   2  16       21.31        8.99     19.09 o 
  -1   2  16      153.32      162.96     54.53 o 
   0   2  16     2058.03     2298.36    209.03 o 
   1   2  16     1581.96     2023.21    186.59 o 
   2   2  16     1156.04     1224.20    157.72 o 
   3   2  16     5149.14     5274.99    332.86 o 
   4   2  16     4775.02     4566.52    225.36 o 
   5   2  16     3598.67     3809.13    245.69 o 
   6   2  16     5802.08     5843.04    346.38 o 
   7   2  16     3800.29     3674.35    260.21 o 
   8   2  16     2347.32     2234.39    183.47 o 
   9   2  16     2373.82     2405.97    167.14 o 
  -8   3  16        6.48      -18.82     18.82 o 
  -7   3  16       26.41       20.67     16.21 o 
  -6   3  16      298.52      288.84     48.77 o 
  -5   3  16      512.02      569.19     70.07 o 
  -4   3  16      559.02      570.88     69.12 o 
  -3   3  16     2493.36     2356.88    216.21 o 
  -2   3  16     1275.71     1304.76    159.70 o 
  -1   3  16     1716.54     1795.43    184.41 o 
   0   3  16     4338.24     4329.74    282.60 o 
   1   3  16     2163.79     2318.00    143.87 o 
   2   3  16     2146.75     2357.05    222.94 o 
   3   3  16     3014.54     2824.01    172.28 o 
   4   3  16      883.39      957.75     97.98 o 
   5   3  16      375.22      368.15     62.90 o 
   6   3  16       12.58        9.67     10.89 o 
   7   3  16       16.52       32.45     17.90 o 
   8   3  16      259.59      268.04     59.87 o 
   9   3  16      287.11      248.70     49.35 o 
  -7   4  16      573.77      664.78     56.74 o 
  -6   4  16      155.32      197.45     33.85 o 
  -5   4  16      343.57      401.03     63.92 o 
  -4   4  16      205.53      190.35     39.62 o 
  -3   4  16      118.57      126.82     55.25 o 
  -2   4  16       34.67        7.26     24.28 o 
  -1   4  16        4.33       24.12     19.70 o 
   0   4  16      237.42      241.66     45.24 o 
   1   4  16      305.23      311.30     72.17 o 
   2   4  16     1892.07     2015.85    138.10 o 
   3   4  16      715.74      790.75     85.91 o 
   4   4  16     1623.69     1536.03    118.97 o 
   5   4  16     2238.79     2480.87    149.13 o 
   6   4  16     1477.36     1533.59     84.40 o 
   7   4  16     1817.82     1965.37    113.40 o 
   8   4  16     1921.68     2020.65    138.93 o 
  -6   5  16      249.55      249.12     34.20 o 
  -5   5  16      244.90      270.52     40.69 o 
  -4   5  16      590.38      670.76     68.33 o 
  -3   5  16      431.97      589.55     79.11 o 
  -2   5  16     1150.18     1313.26     98.79 o 
  -1   5  16     1384.40     1545.36    138.41 o 
   0   5  16      528.28      641.86     70.70 o 
   1   5  16      991.69     1263.61    156.16 o 
   2   5  16     1009.54     1170.77    148.63 o 
   3   5  16      406.09      428.28     62.04 o 
   4   5  16      478.96      448.51     45.37 o 
   5   5  16      296.35      358.13     42.87 o 
   6   5  16       72.61       82.32     17.98 o 
  -5   6  16        9.33       -9.40     12.68 o 
  -4   6  16        3.82       -1.57     11.71 o 
  -3   6  16        1.92       15.62      9.37 o 
  -2   6  16       40.98       60.78     16.14 o 
  -1   6  16       22.91       45.47     14.47 o 
   0   6  16        2.40      -11.98     21.58 o 
   1   6  16      118.50      118.34     44.60 o 
   2   6  16       90.82       89.89     39.12 o 
   3   6  16      325.83      387.09     67.34 o 
   4   6  16      304.79      324.49     54.37 o 
  -9   1  17      128.36      150.99     26.21 o 
  -8   1  17        5.19       20.36     11.07 o 
  -7   1  17        1.78        3.41     11.39 o 
  -6   1  17       24.34       12.91     18.57 o 
  -5   1  17      293.25      249.52     32.18 o 
  -4   1  17        7.39       -0.17     13.20 o 
  -3   1  17       93.87       83.98     26.57 o 
  -2   1  17      741.28      757.68     94.74 o 
  -1   1  17      905.52      838.82     86.88 o 
   0   1  17      336.98      355.25     57.01 o 
   1   1  17     1777.22     1952.55    144.48 o 
   2   1  17       27.70       59.07     20.20 o 
   3   1  17      291.76      359.84     54.72 o 
   4   1  17        6.22       -1.67     25.61 o 
   5   1  17      128.70      202.98     60.27 o 
   6   1  17        5.87       43.83     32.03 o 
   7   1  17      109.89       64.39     26.06 o 
   8   1  17       45.06       11.24     17.58 o 
  -9   2  17       29.21       16.25     12.60 o 
  -8   2  17       98.27      125.49     39.42 o 
  -7   2  17       80.27       93.96     23.97 o 
  -6   2  17      128.13      125.60     25.87 o 
  -5   2  17      109.26      103.94     23.72 o 
  -4   2  17        2.80       19.60     23.85 o 
  -3   2  17      128.75      161.26     52.17 o 
  -2   2  17      768.06      844.18    123.04 o 
  -1   2  17      395.95      416.07     84.26 o 
   0   2  17      261.11      237.56     65.72 o 
   1   2  17      195.00      201.68     40.97 o 
   2   2  17      375.21      403.19     89.55 o 
   3   2  17      108.81      108.28     50.07 o 
   4   2  17       23.52       63.67     35.54 o 
   5   2  17       77.24      121.48     45.34 o 
   6   2  17       50.57       60.66     40.59 o 
   7   2  17      163.65       73.70     25.85 o 
   8   2  17       52.50       11.61     14.18 o 
  -8   3  17        8.51        1.26      8.00 o 
  -7   3  17      202.32      207.04     33.26 o 
  -6   3  17       86.43       60.62     22.11 o 
  -5   3  17       10.85       13.36     10.18 o 
  -4   3  17      192.69      221.88     40.05 o 
  -3   3  17      123.88       96.79     46.60 o 
  -2   3  17        4.50       -5.84     22.95 o 
  -1   3  17       21.03       46.82     28.26 o 
   0   3  17       40.89       31.59     17.78 o 
   1   3  17      154.67      162.71     38.01 o 
   2   3  17      655.28      749.77    114.33 o 
   3   3  17      397.52      357.79     79.39 o 
   4   3  17      519.58      497.05     91.09 o 
   5   3  17      749.82      818.77    117.22 o 
   6   3  17      870.21      949.40    119.82 o 
   7   3  17      651.91      612.73     87.53 o 
   8   3  17      167.24      257.35     49.78 o 
  -7   4  17       45.78       51.81     18.87 o 
  -6   4  17        0.14      -14.17     14.17 o 
  -5   4  17      143.62      113.35     25.53 o 
  -4   4  17       99.15       56.19     20.21 o 
  -3   4  17       18.41        0.70     28.00 o 
  -2   4  17      711.73      766.96     60.88 o 
  -1   4  17      726.54      709.67     59.93 o 
   0   4  17      374.24      369.77     51.78 o 
   1   4  17     1358.59     1237.30    137.97 o 
   2   4  17      329.92      340.50     74.40 o 
   3   4  17      243.14      213.39     58.37 o 
   4   4  17      147.14      195.63     53.87 o 
   5   4  17       46.50       55.71     20.54 o 
   6   4  17        4.08       10.22     28.40 o 
   7   4  17       92.74      138.49     36.11 o 
  -5   5  17      201.86      163.16     27.98 o 
  -4   5  17       85.34       78.80     35.00 o 
  -3   5  17      175.29      159.85     31.71 o 
  -2   5  17      236.22      227.70     42.65 o 
  -1   5  17       51.87       45.82     26.76 o 
   0   5  17      280.67      253.58     58.10 o 
   1   5  17       22.86       15.56     14.99 o 
   2   5  17      475.29      479.32     82.26 o 
   3   5  17      538.58      578.00     87.12 o 
   4   5  17      441.40      522.43     74.98 o 
   5   5  17      237.95      300.01     48.90 o 
  -3   6  17      137.26      141.37     34.56 o 
  -2   6  17      191.59      218.91     30.96 o 
  -1   6  17      528.48      516.94     60.26 o 
   0   6  17      501.50      550.61     71.32 o 
   1   6  17      410.50      420.20     63.43 o 
   2   6  17      557.79      533.73     70.82 o 
   3   6  17      360.86      279.42     46.20 o 
  -8   0  18      336.10      392.79     62.08 o 
  -7   0  18      920.66      802.46    100.97 o 
  -6   0  18      691.71      637.50     64.09 o 
  -5   0  18     1605.89     1602.03    110.56 o 
  -4   0  18     1700.35     1640.87    158.79 o 
  -3   0  18      794.10      775.86    115.03 o 
  -2   0  18     1250.48     1243.79    144.60 o 
  -1   0  18     1903.21     1933.04    181.91 o 
   0   0  18      866.59      799.84    114.69 o 
   1   0  18        5.46       33.67     17.43 o 
   2   0  18      394.51      429.42     90.55 o 
   3   0  18     1331.39     1192.87    138.92 o 
   4   0  18      951.58      914.65    119.49 o 
   5   0  18     2318.15     2006.34    173.06 o 
   6   0  18     2150.52     1981.00    161.01 o 
   7   0  18     6676.87     6314.49    272.77 o 
  -8   1  18        3.55        0.42     14.33 o 
  -7   1  18       46.21       77.66     16.96 o 
  -6   1  18        2.15       12.64     14.49 o 
  -5   1  18      241.92      235.70     34.70 o 
  -4   1  18      137.45       77.33     26.52 o 
  -3   1  18     1607.53     1447.62    108.67 o 
  -2   1  18     1066.51     1145.43     95.68 o 
  -1   1  18     1530.57     1546.74    113.52 o 
   0   1  18     3896.93     3563.37    244.45 o 
   1   1  18     4358.80     4271.76    156.76 o 
   2   1  18     2966.86     2689.03    245.71 o 
   3   1  18     4452.40     3867.78    258.08 o 
   4   1  18     2278.88     2117.96    182.59 o 
   5   1  18     1634.92     1425.28    145.95 o 
   6   1  18     1666.80     1755.94    154.19 o 
   7   1  18      649.42      623.33     81.94 o 
   8   1  18        7.57      -12.15     17.36 o 
  -8   2  18      271.95      249.26     45.55 o 
  -7   2  18      200.91      175.68     26.99 o 
  -6   2  18      890.43      962.98     78.32 o 
  -5   2  18      418.17      528.45     49.36 o 
  -4   2  18      433.87      450.97     57.40 o 
  -3   2  18     1911.03     1914.08    174.30 o 
  -2   2  18      184.50      215.28     62.31 o 
  -1   2  18      334.52      291.73     68.39 o 
   0   2  18       88.77      106.33     27.08 o 
   1   2  18       93.97       95.95     26.99 o 
   2   2  18        6.31        6.86     17.17 o 
   3   2  18      264.14      222.22     59.24 o 
   4   2  18     1027.24      955.28    124.24 o 
   5   2  18     1497.92     1497.28    149.03 o 
   6   2  18     1778.76     1824.49    156.46 o 
   7   2  18     2420.64     2265.20    157.51 o 
  -7   3  18       16.69      -14.85     14.85 o 
  -6   3  18       35.05       54.16     15.52 o 
  -5   3  18       63.69       53.19     17.59 o 
  -4   3  18      209.74      226.44     40.39 o 
  -3   3  18      687.94      751.18    105.69 o 
  -2   3  18     1705.14     1638.53    157.98 o 
  -1   3  18     1184.65     1173.66     95.90 o 
   0   3  18     1399.45     1394.19    101.37 o 
   1   3  18     2674.24     2578.06    205.58 o 
   2   3  18     3486.83     3538.22    240.28 o 
   3   3  18     1554.73     1527.21    153.26 o 
   4   3  18     2458.74     2288.38    186.26 o 
   5   3  18     1414.18     1306.15    132.38 o 
   6   3  18      827.93      787.79     94.86 o 
   7   3  18      306.51      271.46     49.86 o 
  -6   4  18      168.79      141.74     33.12 o 
  -5   4  18      242.54      240.79     48.98 o 
  -4   4  18      597.18      593.07     44.47 o 
  -3   4  18      846.89      838.60     56.79 o 
  -2   4  18       28.53       26.80     15.33 o 
  -1   4  18       20.94       18.02     12.33 o 
   0   4  18      217.97      193.75     26.51 o 
   1   4  18       94.29       37.80     21.84 o 
   2   4  18      102.96      110.27     37.89 o 
   3   4  18       64.13       49.70     26.20 o 
   4   4  18      118.07       70.01     19.47 o 
   5   4  18      793.10      724.99     58.73 o 
  -4   5  18       17.94        4.04      9.19 o 
  -3   5  18      181.13      186.54     28.57 o 
  -2   5  18      401.14      469.07     47.69 o 
  -1   5  18      535.16      567.08     49.42 o 
   0   5  18      963.75     1063.20    103.36 o 
   1   5  18      594.32      602.54     79.57 o 
   2   5  18      628.33      556.97     77.07 o 
   3   5  18      971.19      970.35     95.57 o 
   4   5  18     1042.95     1021.78     87.76 o 
  -7   1  19       29.71       32.70     14.79 o 
  -6   1  19        5.33       -2.11     14.44 o 
  -5   1  19      255.26      259.93     32.65 o 
  -4   1  19      108.66      104.79     33.06 o 
  -3   1  19      339.84      283.84     65.39 o 
  -2   1  19      102.57       73.03     31.60 o 
  -1   1  19      394.18      252.83     62.82 o 
   0   1  19       37.61       17.42     11.88 o 
   1   1  19       90.50       57.08     28.25 o 
   2   1  19      283.50      284.51     64.61 o 
   3   1  19      139.43      109.71     37.33 o 
   4   1  19       33.91       38.50     31.25 o 
   5   1  19      203.88      210.58     51.15 o 
   6   1  19      149.52       68.62     23.21 o 
   7   1  19       80.26       36.32     19.77 o 
  -6   2  19      105.71       81.15     16.82 o 
  -5   2  19        4.89        2.80     12.20 o 
  -4   2  19       87.97       73.96     17.73 o 
  -3   2  19        4.39       -0.55     13.03 o 
  -2   2  19       17.14       33.08     22.61 o 
  -1   2  19      367.99      337.39     50.15 o 
   0   2  19       43.12       43.96     16.44 o 
   1   2  19      407.65      331.29     44.38 o 
   2   2  19       47.28       66.85     37.74 o 
   3   2  19      149.41      182.79     46.36 o 
   4   2  19      125.61      115.01     42.55 o 
   5   2  19      102.12      109.47     38.62 o 
   6   2  19       35.74       31.22     22.60 o 
  -6   3  19       43.00       51.34     18.98 o 
  -5   3  19      169.34      140.34     45.84 o 
  -4   3  19      180.76      118.15     24.49 o 
  -3   3  19      166.14      188.12     27.53 o 
  -2   3  19      399.13      396.16     49.38 o 
  -1   3  19       50.23       30.30     10.21 o 
   0   3  19       32.45      -11.35     39.99 o 
   1   3  19       56.53       50.03     25.09 o 
   2   3  19       56.07       66.88     32.96 o 
   3   3  19       19.89       24.83     29.42 o 
   4   3  19      427.76      394.98     66.22 o 
   5   3  19      191.83      143.84     37.72 o 
   6   3  19      106.68       96.29     27.57 o 
  -4   4  19       95.51       99.30     29.27 o 
  -3   4  19        1.81      -11.22     11.22 o 
  -2   4  19       11.90       12.33     16.14 o 
  -1   4  19      638.97      613.88     43.25 o 
   0   4  19      533.26      563.54     53.89 o 
   1   4  19      177.90      163.04     28.09 o 
   2   4  19      576.56      549.91     53.09 o 
   3   4  19      652.16      668.23     56.97 o 
   4   4  19      519.19      527.68     46.87 o 
   1   5  19       14.07        1.27      6.20 o 
  -6   0  20      957.61      758.57     81.76 o 
  -5   0  20       61.00       32.05     17.48 o 
  -4   0  20      333.65      383.53     68.42 o 
  -3   0  20     2819.08     2326.13    164.63 o 
  -2   0  20     1027.79      920.26    104.17 o 
  -1   0  20      607.30      488.80     79.46 o 
   0   0  20      519.32      459.37     75.95 o 
   1   0  20      414.15      329.30     62.42 o 
   2   0  20       23.96       16.21     22.83 o 
   3   0  20      340.25      275.15     57.06 o 
   4   0  20       13.57       -4.95     14.91 o 
   5   0  20      634.13      719.64     77.88 o 
  -6   1  20       70.96       81.39     25.86 o 
  -5   1  20       13.91       19.32     14.64 o 
  -4   1  20      129.15      104.99     18.49 o 
  -3   1  20       58.84       29.53     19.73 o 
  -2   1  20      554.40      474.34     53.13 o 
  -1   1  20      491.28      368.92     38.41 o 
   0   1  20      779.74      698.21     51.67 o 
   1   1  20     1379.04     1200.71    122.88 o 
   2   1  20     1988.64     1760.05    148.27 o 
   3   1  20     2466.29     2096.28    160.14 o 
   4   1  20     4566.94     4190.16    219.09 o 
   5   1  20     2486.27     2100.82    140.62 o 
  -5   2  20      939.39      841.79     78.91 o 
  -4   2  20      910.25      905.80     66.65 o 
  -3   2  20      881.50      841.76     68.19 o 
  -2   2  20     1135.75      993.55     89.82 o 
  -1   2  20     1520.86     1366.05     87.79 o 
   0   2  20     1573.02     1318.62     84.20 o 
   1   2  20      862.81      701.08     92.66 o 
   2   2  20      479.81      367.79     64.96 o 
   3   2  20      156.12      121.39     38.68 o 
   4   2  20        8.60       16.57     18.81 o 
   5   2  20       68.93       52.65     22.73 o 
  -4   3  20       12.67       24.80     19.26 o 
  -3   3  20        8.08       26.56     10.63 o 
  -2   3  20      110.20      105.63     29.75 o 
  -1   3  20      341.77      359.97     32.45 o 
   0   3  20     1189.91     1145.66     71.70 o 
   1   3  20     1167.36      951.85    101.65 o 
   2   3  20     2145.86     1938.38    142.75 o 
   3   3  20     1414.00     1084.82    101.66 o 
   4   3  20     1471.73     1249.58     71.29 o 
   1   4  20      638.03      418.81     53.95 o 
   2   4  20      266.12      224.34     38.91 o 
  -4   1  21        0.88       -2.10     19.52 o 
  -3   1  21       11.07        8.84      5.56 o 
  -2   1  21      109.53      102.92     20.59 o 
  -1   1  21       37.57       24.58     14.23 o 
   0   1  21      177.60      120.90     35.90 o 
   1   1  21       90.15       75.20     25.45 o 
   2   1  21       42.35       37.68     19.21 o 
   3   1  21        3.21       26.93     19.96 o 
  -3   2  21        0.21       -6.97     15.74 o 
  -2   2  21       29.29       22.56     10.62 o 
  -1   2  21        2.00       19.55     41.78 o 
   0   2  21        2.66       -1.54     10.94 o 
   1   2  21       68.28       59.24     23.22 o 
   2   2  21      464.19      462.57     62.47 o 
   3   2  21      195.37      140.69     33.15 o 
   0   3  21      257.36      152.12     34.06 o 
                                                 
